# Supplementary material for: Muscle NAD+ depletion and Serpina3n as molecular determinants of murine cancer cachexia—the effects of blocking myostatin and activins
Source: Mol Metab. 2020 Jun 26;41:101046. doi: 10.1016/j.molmet.2020.101046 (PMC7364159; doi:10.1016/j.molmet.2020.101046)
Supplement: Multimedia component 1 — Supplementary Table S1. Primer information for qPCR analyses. Supplementary Table S2. Proteomics: all quantified proteomics results. Presented as a separate Excel-file. Figure S1. Principal component analyses (PCA) demonstrating good separation between non-treated CTRL and TB-mice and 2 biological outliers, which were subsequently removed from other analyses. Figure S2. Total SDH and COX activities were unchanged in TB-mice. Figure S3. De novo pathway genes and Il-15 mRNA. ∗ = P < 0.05, ∗∗ = P < 0.01. Figure S4. Muscle APP mRNA’s from the first experiment. Fgg = fibrinogen g and Saa = Serum amyloid A. ∗ = P < 0.05, ∗∗ = P < 0.01. Figure S5. Correlation analysis of Serpina3n in muscle, liver, and serum, quantified from all mice or from TB-mice only in experiment 1. Figure S6. Correlation analysis between muscle Serpina3n and body mass (BM), spleen mass, or Serum IL-6 in experiment 2. ∗∗∗ = P < 0.001. Figure S7. Spleen mass, cell number, and differentiation between different spleen cells. Figure S8. Correlation analysis between muscle Serpina3n and Nrk2 in experiment 1. [file mmc1.xlsx]

## Sheet: 4 conditions_all_quantified
	UniProt/Swiss-Prot Accession number	Q5SX39	Q5SX40	P13542	P13541	Q91Z83	Q9QXS1	Q02566	A2AAJ9	E9PZQ0	A2AQP0	Q62234	O88990	Q6RT24	Q5XKE0	Q6ZWR6	Q8VHX6	Q8R429	Q9WUB3	A2AL36	E9Q401	P68134	Q9JI91	P58771	Q640L5	Q60952	Q91VW5	P62737	P21107	P58774	P11087	P07310	P57780	Q70FJ1	Q7TPR4	P11531	Q6ZWQ0	O55143	P60710	Q01149	Q91ZU6	P05064	P70670	P21550	Q6A078	Q9R0H5	P48678	Q9D0F9	Q8CI94
	Peptide count	1985	1527	1224	867	792	537	699	411	321	372	251	293	263	262	271	187	343	245	205	208	401	182	288	188	196	184	324	172	233	148	237	116	143	117	148	150	155	230	132	142	212	102	144	133	92	102	115	95
	Unique peptides	314	89	37	40	53	146	12	105	98	44	125	117	41	168	35	57	124	115	32	31	60	60	51	32	32	21	11	4	40	57	142	16	10	20	26	16	11	10	66	17	99	27	50	13	19	25	72	18
	Confidence score	6608.86	5664.12	4746.35	3761.13	3564.15	3370	3091.45	2345.9	1972.62	1946.26	1656.72	1558.81	1422.61	1422.06	1416.72	1324.33	1294.71	1241.74	1200.18	1137.29	1088.76	1085.32	1079.42	1038.45	1029.24	1014.74	926.719	878.197	872.211	850.84	832.11	824.569	803.027	791.543	784.685	774.499	756.35	740.999	731.494	723.201	722.565	719.761	719.751	711.744	671.58	665.791	650.432	643.4
	Gene Symbol	Myh4	Myh1	Myh8	Myh3	Myh7	Plec	Myh6	Obscn	Ryr1	Myh7b	Myom1	Actn3	Cen	Mybpc2	Syne1	Flnc	Atp2a1	Pygm	Cntrl	Ryr2	Acta1	Actn2	Tpm1	Ccdc18	Cep250	Golga4	Acta2	Tpm3	Tpm2	Col1a1	Ckm	Actn4	Akap9	Actn1	Dmd	Syne2	Atp2a2	Actb	Col1a2	Dst	Aldoa	Naca	Eno3	Cep290	Krt71	Lmna	Pgm1	Pygb
Control	20170325_J-Hulmi_Mouse-Muscle_CTRL_ID-02_1	1.79333e+06	156091	35783.2	72142.3	72107.9	192564	11576.9	250509	150703	85575.3	276210	663236	56045.4	704612	65438	81894.2	904747	706290	86665.3	39404.8	477847	107184	450801	76662.1	30279.5	20137.6	45228.5	7623.86	98722.6	39985.6	1.15223e+06	5768.64	34428.6	27626.7	31101.8	63882.5	17614.4	12555.3	57033.7	33027.6	274177	42530.7	315464	17548	168282	39530.2	216083	12817.2
	20170325_J-Hulmi_Mouse-Muscle_CTRL_ID-02_2	1.68532e+06	150520	35451.9	71335.6	76009.3	194181	12536.6	260404	149148	83964.7	259957	613497	52558.5	688063	67167.6	85079.6	838825	680349	71613.5	40271.9	509874	103108	368578	83213.1	33095.5	20732.8	36222.7	8004.15	87653.9	40721.4	1.14289e+06	5492.73	32017.7	27220.1	27931.8	76904.6	17496.9	12472	61590.5	34653.8	262002	45915.1	301074	21749.1	164494	40266.2	217599	12956.9
	20170325_J-Hulmi_Mouse-Muscle_CTRL_ID-02_3	1.70529e+06	134797	34971.6	76183.9	74605.2	196483	12719.4	232657	153958	80258.2	262156	574403	46182.4	673874	66526.1	87774.5	793372	667336	65092.5	39899.6	463123	96494.6	329668	83274.8	32700.5	17480.8	25313.2	8156.38	85844.9	38680.6	1.15723e+06	5487.97	31276.5	23899.8	25052.3	79649	17502.8	12177	65168.3	36412	258612	42840	300936	20461.8	185585	39959.4	240393	12807.4
	20170325_J-Hulmi_Mouse-Muscle_CTRL_ID-12_1	1.75518e+06	128186	31583.6	56911.6	84830.2	171086	8569.72	390838	113296	107028	235745	601207	52098.3	653367	66612.2	84552.4	885491	772297	99962	51031.3	349554	84512.7	417078	66918.2	32536.5	15345.6	12613.6	3990.04	69583.4	120166	1.33765e+06	8049.91	40798.9	42597.6	27918.7	47027.9	14592.5	14482.6	218261	28296.2	235523	43943	374081	20872.9	141294	75400.6	204331	11265.2
	20170325_J-Hulmi_Mouse-Muscle_CTRL_ID-12_2	1.77325e+06	134146	33297.4	58923.4	88338.9	176674	9332.3	390009	118283	111852	239872	619151	51648.6	692875	69690.9	88654.7	904211	796242	102733	49464.3	355717	84045.8	432309	67634.3	33446.5	15436	11111.2	4280.38	67988.7	129686	1.41827e+06	8583.01	41012.6	38798.9	26625.9	52929.3	14895	15142.4	241056	30586.1	243531	45528.5	421955	23388.5	153881	81759.5	218738	12458.8
	20170325_J-Hulmi_Mouse-Muscle_CTRL_ID-12_3	1.73635e+06	118586	29684.6	68334.4	82074.5	180485	11074.6	272286	126269	91437.3	227577	503606	40868.6	625211	70149.4	94555.8	739215	664109	87752.2	52168.7	264592	59860.9	248905	67949.5	35523.3	11510.3	4432.97	4532.38	64177.4	126463	1.46765e+06	7486.89	29729.5	25328.2	19001.6	78182.4	16496	8323.07	257302	28043.7	265450	42099.2	420991	24486.6	154336	74213.7	183758	10398.9
	20170325_J-Hulmi_Mouse-Muscle_CTRL_ID-24_1	1.28283e+06	340539	60173.8	72943.4	72687.6	234940	11214	426424	131689	176012	288964	652659	45088.5	618619	65935.1	112227	941439	757612	53638.4	69650.8	336807	263864	187525	69996.9	33456	16268.6	4645.25	6156.98	62316.8	172330	966795	7186.65	28863.7	26514.3	23173.6	79366.3	21395.4	16841.2	250830	31642.2	216904	49124.6	225856	26074.8	179701	92255.9	278810	10166.3
	20170325_J-Hulmi_Mouse-Muscle_CTRL_ID-24_2	1.27964e+06	343450	61364.2	75108.4	74286.4	237674	11315.3	423224	132087	175264	288672	642186	44933	627892	66713.2	113459	939561	763988	54237.1	68211.7	333992	262921	190794	70648.1	33422.9	16863.4	4185.48	5824.22	61888.7	174325	974692	7489.97	27277.4	24828.2	23813.2	79464.2	21204	16808.1	258674	31833.3	216316	49168.1	221940	27005.9	193927	91889.1	281373	9731.39
	20170325_J-Hulmi_Mouse-Muscle_CTRL_ID-24_3	1.43712e+06	373627	64376.4	86814.1	82332.3	261884	10989.9	378034	138194	196585	317686	663310	47234.4	690938	71828.5	124620	1.03079e+06	866315	59934.1	69780.4	331895	257353	175026	73670.1	34739.5	15807.8	2482.94	5909.44	62848.4	199307	1.11991e+06	8743.48	33179	23864.8	22814	95135.1	23380.9	17904.9	301597	33784.4	231666	50138.8	251152	28265.7	232127	104179	293661	9498.56
	20170325_J-Hulmi_Mouse-Muscle_CTRL_ID-11_1	1.80036e+06	76118.8	32071.5	72857.4	73047.3	211287	10581.4	391308	125608	129107	264305	671706	50057.7	733707	70806.6	86620.4	923579	837499	78076	42812.4	341111	72683.3	357119	75888.3	32382.6	16420	9660.45	4534.84	42552.4	243575	1.23931e+06	9105.24	35836.5	36349.3	26703.9	80963.3	16838.3	11105.1	327867	32550.6	231722	44094.7	290700	24396.7	182331	102157	251473	11603.7
	20170325_J-Hulmi_Mouse-Muscle_CTRL_ID-11_2	1.85957e+06	78702.5	32594.6	78356.1	75224.8	221953	11157.8	387351	129615	137544	274356	695320	50090.2	778072	74110.3	91522.8	944569	870738	77746.4	43161.9	345128	70768	359499	80154.2	33060.5	16119.6	7553.35	4929.67	44246.7	263289	1.31922e+06	9202.67	37073.4	31903.3	25271.2	91189.2	18224	10316.3	360714	34042.5	243093	45274.2	314782	24898.4	198707	111735	268316	11910
	20170325_J-Hulmi_Mouse-Muscle_CTRL_ID-11_3	1.8893e+06	77857.8	32590.3	81097.2	81546.1	223236	11055.9	364279	128066	143622	282268	687495	50205.5	779725	77924.9	91401.9	937598	884211	80782.2	42258.7	337937	66960.9	330430	84502.2	33953.6	15430.5	5831.53	4821.01	41114.5	262718	1.37826e+06	9217.75	37710.5	27533.2	23807.3	94365.3	18327.9	10928.7	379500	35073.6	244566	46277.8	325920	28112	209830	115143	262608	11233.5
	20170325_J-Hulmi_Mouse-Muscle_CTRL_ID-34_1	1.58761e+06	337791	48740.8	56609.9	91925	183284	8473.39	230649	115891	113122	281865	601014	51599.3	684189	74560.9	94154.9	907692	738817	78113.5	45941.9	339155	174381	422142	65858.8	31918.2	14387	7766.15	4295.51	113042	94764.1	1.14959e+06	7549.55	36811.5	35702.7	27397.5	64528.4	18982.9	13362.2	222172	28810.4	253374	41801.9	416292	21939.8	128003	70743.1	235797	9974.09
	20170325_J-Hulmi_Mouse-Muscle_CTRL_ID-34_2	1.6853e+06	355322	51399.5	62384.7	94719.5	188360	8899.97	244883	125491	121628	290049	628250	54013.3	729656	80834.1	101241	938453	770196	84307.3	49100.5	361528	180458	438669	70803.1	33252.8	15541.3	6392.4	5070.26	123178	97899	1.2364e+06	7705.92	37159.7	35492.9	25824.9	74970.6	21203	12756.5	255538	32380.6	259329	45162.4	454450	25694.6	153094	76184	263543	10081.8
	20170325_J-Hulmi_Mouse-Muscle_CTRL_ID-34_3	1.74261e+06	355429	53296.3	64201.3	94916.5	193709	8581.79	236651	126676	119685	295800	645747	52372.2	745256	80840	104643	907479	800697	85174.5	49819.4	349264	175774	429565	70674.8	35126.4	14655.5	4823.51	4869.56	124034	100253	1.33006e+06	7965.34	37639.5	33643	26301.2	84369.2	21162.9	13340.6	271265	33906.1	275147	46488.9	473506	28189.5	168217	74929.2	274916	10293.5
	20170325_J-Hulmi_Mouse-Muscle_CTRL_ID-33_1	1.59093e+06	174836	31281.8	53366.5	67992.8	186772	10901.7	329325	115637	95193.5	239326	593433	43309.6	616736	67503.4	80242.1	832547	694362	71939.6	50133.5	368883	101305	375813	61901.3	26036.9	15842.2	17321.7	4031.49	63911.8	170925	956787	6852.85	36556.5	41043.2	25385.3	48191.3	16222.4	18351.3	291085	26283.1	243512	46147.5	301154	16213.8	128221	84184.5	195552	12260.1
	20170325_J-Hulmi_Mouse-Muscle_CTRL_ID-33_2	1.59726e+06	165387	31652.3	57801.6	68506.4	183209	9901.26	339217	116169	94425.6	235373	595744	42966.4	607879	69422.7	81987.7	833366	681349	72116.4	50731.1	356442	102010	361791	62510.1	26218.2	15719.6	11727.2	4193.64	63015.3	187346	943037	6515.21	36355.9	39017.8	23789.3	55897	16641	17802.5	304813	26811.6	232164	46106.9	310104	17290.1	129427	85667	205449	11797
	20170325_J-Hulmi_Mouse-Muscle_CTRL_ID-33_3	1.64941e+06	159644	32610.7	59533.5	69396	181163	10722.7	338220	117218	96456.3	234230	589642	41695.2	626072	68192.5	81796.1	831777	695409	73742.7	52693.1	342206	98676.2	359709	63599.5	28012.4	15794	9227.69	4129.56	62595.4	187942	994578	7143.01	36251.4	36610.9	24584.1	60222.6	15956.9	17096.5	326454	28118.1	231157	46237.1	313986	17608.2	153511	83610.9	212427	11717.6
	20170325_J-Hulmi_Mouse-Muscle_CTRL_ID-23_1	1.55427e+06	351831	53166.9	64421.2	87616.3	192634	8392.96	396883	123907	79598.6	237183	500017	47890	552949	65513.2	95564.3	769250	638643	71745.5	58243.6	266519	188696	282107	58811.2	32829.9	13919.2	10026.2	4365.55	108288	93438.8	1.09751e+06	6750.81	28255.8	37064.9	22456.6	83592.7	16109.7	7770.18	143896	25408.3	239314	39609.1	318260	17620.2	165028	45506.8	195710	10845.3
	20170325_J-Hulmi_Mouse-Muscle_CTRL_ID-23_2	1.60304e+06	344514	53638.1	63878.8	89334.3	199114	9271.27	403177	122463	82061.1	236323	501005	47466.7	570922	64882.2	98539	766623	664535	72725.5	59545.1	263063	191440	283749	58583.2	33216.6	14001.6	9660.47	4033.47	108937	94995.5	1.13312e+06	7011.28	29335.3	37490.4	23387.9	80745.6	16417.8	7863.46	140869	26344.1	246900	40440.4	326244	17227.4	176394	48795	194220	10591.9
	20170325_J-Hulmi_Mouse-Muscle_CTRL_ID-23_3	1.63975e+06	365334	56149.5	70976.9	91974.2	207099	9360.55	403140	124413	85211.1	250298	525172	49234.6	593449	70018.9	101983	807611	682398	73586.9	62776.4	265926	197088	268576	60311.3	35470	13385.4	7870.07	4117.17	113366	99938	1.17749e+06	7103.88	29118.8	32772.4	22581.7	89805.2	16834.8	7829.97	156710	27677.6	259045	42481.1	356576	18891.5	187109	50328	203200	10338.3
C26+PBS	20170325_J-Hulmi_Mouse-Muscle_C26P_ID-05_1	1.63672e+06	124924	37348.5	57727.1	67317.5	219337	9573.85	412589	130833	126252	277200	676147	55448.1	706530	62985.3	78512.2	848824	719844	69009.1	47430.3	429748	101051	405545	68201.2	28078.1	16379	41747.5	4479.62	78994.1	234349	1.04278e+06	8790.88	34647.4	39946.1	31799	49328.8	20151.3	13958.6	336305	23765.7	285803	39579.2	279543	19886.7	145639	111562	220004	12875.1
	20170325_J-Hulmi_Mouse-Muscle_C26P_ID-05_2	1.58142e+06	119506	35800.2	60898.3	72026.3	224660	9986.03	445476	136464	123449	269514	668686	55185.8	690766	66256	80286	824187	708630	75386.9	46972.3	406884	97373.7	368579	72220	29396.9	17673.6	22952.9	4547.02	72944.7	244522	1.03977e+06	8733.14	33142.6	36768.5	29832.2	59393.4	16737.5	13971	343823	24872	235920	42039.7	264148	21940	152562	106036	229026	11916.5
	20170325_J-Hulmi_Mouse-Muscle_C26P_ID-05_3	1.67323e+06	118297	37725.6	66822.2	75530.2	237472	10612.8	457052	145950	133526	286403	715547	54688.5	742574	70188.6	86736.6	855681	752859	80449.5	48869.7	389592	97649.8	378388	77560.7	31030.6	18306.7	15249	4977.71	72417.8	276972	1.14499e+06	9566.85	32929.7	33363	27953.7	69480.8	17584.5	14548.8	400947	26290.9	230367	44566.1	280485	25826.6	181228	121005	257838	11827.4
	20170325_J-Hulmi_Mouse-Muscle_C26P_ID-06_1	1.66194e+06	87453.1	37755.8	82606.3	65099.3	249634	11250.8	492590	147328	139297	259550	691850	87817.6	712235	68759.1	85727.9	901341	719134	57910.7	58423.2	470028	90177.5	379631	78245.6	38372.7	50935.5	84666.8	6046.6	45144.9	259406	1.12218e+06	8356.17	29120.1	36105	37219.3	76654.1	14784.3	11647.1	306493	35933.4	236843	58328.1	192614	21263.1	191427	121011	225736	15137.3
	20170325_J-Hulmi_Mouse-Muscle_C26P_ID-06_2	1.63808e+06	84561	38273.1	87539.2	75965.2	264535	11332.8	520553	152103	144767	266773	702775	84394.5	717659	74670.9	91932.9	882161	727923	65915.4	59344.8	462037	92208.5	329300	86207.8	40935.2	55582.4	75076.6	6369.04	42589.7	274426	1.19157e+06	7956.86	26588.2	31144	34662.9	87503.6	15194.5	12501.1	324637	35505.5	197176	63003.1	192557	24543.1	206406	118555	232148	15153.5
	20170325_J-Hulmi_Mouse-Muscle_C26P_ID-06_3	1.69612e+06	83407.6	38938.5	94468.6	73744.8	277350	12346.5	510353	159724	148449	277993	703955	84410.7	767043	76021.7	98883	925569	743577	71937.4	60575.8	449246	91879.6	331278	92212.5	42204.4	55283.5	68200	6961.44	43115	296817	1.26822e+06	8632.22	28254.5	27844.6	32061.3	104905	15470.8	11885.9	371432	38945.2	186303	66860.6	202946	26488.8	237322	134528	254631	15821.6
	20170325_J-Hulmi_Mouse-Muscle_C26P_ID-13_1	1.66659e+06	175561	39584.7	56625.8	64407.4	169500	10912.3	338907	129327	91693	240651	589031	49716.9	624371	63607.4	78839.6	868391	679388	60986.9	57575.6	386689	111275	383383	67171.4	27898.3	16811.6	11416.9	4664.55	71314.9	137950	975517	7497.92	31322.3	43598.4	27832.2	64281.2	16693	18185.1	314546	25823	240942	37263.4	249691	19102.3	139715	91530.4	200934	12788.8
	20170325_J-Hulmi_Mouse-Muscle_C26P_ID-13_2	1.62564e+06	175206	40922.7	57783.5	63983.7	171804	11409	344477	131247	89366.6	235003	581554	48189.5	631332	63019.9	80123.6	865280	670782	60834	54807.5	392096	107563	370665	71225.7	27763.8	16223.6	9032.24	4627.29	67524.3	143565	999830	7265.37	30793.4	41643.3	27791.2	69248.6	16581.5	18433.2	331769	26089.6	235012	37794.7	253351	21225.6	148497	100072	207094	12828.4
	20170325_J-Hulmi_Mouse-Muscle_C26P_ID-13_3	1.58429e+06	150534	45597.2	69209.8	62000.1	170284	12129.1	269829	142374	75990.4	224033	492949	45657	572529	61906.2	85420	733989	574097	58660.4	50926.8	299212	88209.5	230320	69538.5	28941.7	13226.4	5187.91	5180.23	61703.1	139868	992294	7774.91	26088.5	28336.2	20829.8	96265.5	18619.7	9216.27	345187	25230.7	231300	36955.1	254221	24135.1	156146	88212.9	182290	11761.6
	20170325_J-Hulmi_Mouse-Muscle_C26P_ID-14_1	1.65833e+06	107817	31181.2	67854.1	73307.6	221694	11084.9	473153	130919	99294.4	241375	598147	47817.4	667885	69030.3	78812	774458	675209	74827.8	51782.7	324916	83734.7	285393	70517.1	29003.3	16399.2	17326	5260.14	41354	222807	1.01161e+06	7850.6	32116.7	38573.2	24577.7	78705	15468.8	10613.3	280004	24353.9	220493	42915.9	239643	18273.2	184150	85552.9	199284	12100.1
	20170325_J-Hulmi_Mouse-Muscle_C26P_ID-14_2	1.67832e+06	106103	31748.8	73314.8	71893.9	225757	11182.8	476262	130389	103391	244501	600275	47549.3	675574	71081.2	79640	787178	691487	75715	52440.2	327055	82322.1	277504	72256.3	30485.6	15782	16625.3	5112.73	41822.1	235306	1.04544e+06	8115.2	32393.1	36278.2	25637.1	76674.4	16464.7	10883.6	288711	24019.3	224314	44065.4	234763	17525.5	195960	91746.9	203235	11518.1
	20170325_J-Hulmi_Mouse-Muscle_C26P_ID-14_3	1.69524e+06	104749	31705	73637.8	73681.1	230505	11403.4	458516	130627	108003	246764	603503	47669.1	676367	73438.4	83106.9	788045	678298	75892.4	58658.4	316011	80446.2	261890	72490.4	32661.8	15248.6	13219.9	5061.44	42964.1	243008	1.04403e+06	8267.58	31939.1	30667.5	24047.4	83141.7	17488	11089.5	311661	25117.9	226510	42980.4	251689	20410.9	198872	97355.6	205325	12782.6
	20170325_J-Hulmi_Mouse-Muscle_C26P_ID-15_1	2.06246e+06	201882	37260.7	67073.9	96925.1	272191	10963.9	626482	138714	171316	315570	843717	62742.9	884037	78760.6	93774	1.15794e+06	903036	105743	64165.3	413614	127427	579353	88157.5	36826.8	19474.5	14753.7	4902.48	90803	298130	1.41529e+06	9517.17	39158	52129.5	33124.1	49946.1	19639.8	16687.5	431087	27120.2	297563	44843.2	395665	24749.7	196752	127656	299546	12161.2
	20170325_J-Hulmi_Mouse-Muscle_C26P_ID-15_2	1.69153e+06	143286	34212.3	75171	76933.7	234825	10557	364733	134429	119803	258458	596463	45665.1	689408	71825.4	90925.8	782089	674891	83336.6	54104	274593	86842.3	303044	74994.8	35921.9	14152.8	4532.04	4897.58	70814.1	269776	1.26136e+06	8701.14	30000.3	24484.7	20920.9	83114.9	16766.9	13986.3	388727	28939.7	241240	38414.8	367034	25244.4	173267	112918	231127	9389.34
	20170325_J-Hulmi_Mouse-Muscle_C26P_ID-15_3	1.71136e+06	145360	33084	79924.5	77106.8	234199	10286.3	331940	131271	123183	261525	565817	45650.9	696843	71951.1	90097.6	797090	689868	83789.7	49141.7	254859	84881.4	270279	76434.2	34704	13236.3	3470.31	4770.38	65845	276841	1.32006e+06	8315.37	30375.4	22631.9	20525.5	87884.5	16903.9	11766.5	414991	28899.5	246753	39533.6	376297	25679	197668	117232	225204	8836.63
	20170325_J-Hulmi_Mouse-Muscle_C26P_ID-16_1	1.73364e+06	164374	37344.3	73538.8	76903	198956	10170	503935	139192	92591.5	262488	656884	51116	706105	65373.7	80794.1	767837	753243	79004.3	69243.4	319883	117783	333011	67652.1	33779.7	19225.9	17110.7	5114.65	73387.2	155627	1.2355e+06	10036.5	29908.7	46711.6	27041	85355.7	15360.1	10663.4	240256	26630.9	257006	44125.3	305441	21976.1	182279	88799.6	236490	10727.2
	20170325_J-Hulmi_Mouse-Muscle_C26P_ID-16_2	1.74008e+06	165352	37772.1	76040.4	80482.5	201269	10064.9	506014	141096	97527.8	269364	660610	52289.4	711604	67555.7	83121.3	775962	773716	78334.3	70083	328894	120862	345616	68031.5	35855	18979.5	17256.3	5021.91	76036.1	155870	1.22988e+06	10517.9	29620.6	47291.3	27983.5	87739.5	15989	10913.7	244280	27935.8	253706	44632	314059	21693.3	188044	91353.3	235635	11715.5
	20170325_J-Hulmi_Mouse-Muscle_C26P_ID-16_3	1.78903e+06	166119	37303.6	78262.2	81203.3	208222	10898.2	508412	141247	98859.8	275454	673678	53250.3	734714	70851.8	85340.6	800268	785191	80675	66485.3	331654	119532	333629	70139.1	36186.8	18822	16288.9	5024.05	76918	162972	1.2965e+06	10373.6	29987.9	43582	26759.1	93968.8	15761.9	11516	265393	28285.1	263221	45160.2	332653	22758.9	199047	94008.6	244021	11575.3
	20170325_J-Hulmi_Mouse-Muscle_C26PBS_ID-01_1	1.48357e+06	558564	71945.2	58550.6	110040	224089	7932.59	328933	120046	181111	298708	649137	59235.2	626747	77278.4	120597	1.02482e+06	775625	88559.7	50944	456118	275051	485846	69362.1	37390.9	18032.8	7708.58	6761.79	219783	54964.3	1.24116e+06	7125.43	37625.7	28512.8	28662.6	55417.1	24255.1	17993.1	75562.2	28124.6	258465	44517.1	371306	28083.2	168883	50607.1	246317	10797.6
	20170325_J-Hulmi_Mouse-Muscle_C26PBS_ID-01_2	1.46096e+06	538675	76555.2	64582	115937	229832	8221.34	339828	123715	171462	296247	618562	57071.6	640493	78384.9	127305	930964	775574	76495.5	51010.4	457067	273138	414230	75657.4	39445.5	17730.3	3302.96	6193.13	199782	56625.7	1.3289e+06	6672.85	33459.7	26007.3	25197	73359.8	24947	19844.7	90616.3	30599.6	252608	49283.1	359165	30540.5	183872	52518.3	273482	9779.93
	20170325_J-Hulmi_Mouse-Muscle_C26PBS_ID-01_3	1.43102e+06	485351	74143.1	63086.4	112850	226827	8079.93	277598	118130	171243	292531	556025	54022.6	603715	78231.7	124620	878797	749289	72643.4	48464.2	403440	249815	354048	74094.4	40472.7	16483.1	2246.07	5763.22	183813	52041.6	1.28839e+06	5941.47	36089.6	24937.6	21929.6	80810.9	24899	18683.4	89991.7	29939.1	248781	46539.2	361717	32073.6	181477	52216.4	265449	8988.4
C26+sACVR/b	20170325_J-Hulmi_Mouse-Muscle_C26UC_ID-17_1	1.45578e+06	457901	64384.1	68259.1	91800.1	194656	9054.51	389322	134757	98148.4	263260	531398	51509	591890	70800.1	108759	788704	637605	70318.9	69497.9	292008	254041	299957	64189.4	36639.1	13578.6	6784.68	4106.89	160493	100027	1.16189e+06	7622.63	23407.5	30527.5	23541.9	88503.4	19036.6	11684.5	138427	26684.5	231379	39393.7	343254	19349.9	171877	51247.3	231684	8417.07
	20170325_J-Hulmi_Mouse-Muscle_C26UC_ID-17_2	1.44436e+06	454933	63792.3	68784.5	89858.1	195969	9205.59	390386	135334	100184	262051	530682	51447.8	589337	71914.6	109314	785019	644716	69205.3	68631.8	295224	251980	295771	63368.3	36294.8	13374.7	6421.26	4390.98	160802	102316	1.17429e+06	7756.12	23440.9	30292.7	24534.2	85417.8	19279	12433.5	139788	25793.4	232574	39593.2	330828	18557.5	177466	50848.2	233079	8721.19
	20170325_J-Hulmi_Mouse-Muscle_C26UC_ID-17_3	1.49106e+06	468233	64655.3	70622.7	91688.7	203447	8874.93	380278	136111	101914	273916	535666	51919.4	606653	73870.1	110952	800174	660236	69250.9	68404.1	288334	253191	283783	63526.9	36802.5	13359.7	5380.25	3903.01	160102	103241	1.21019e+06	7973.64	24168.7	28022.3	23192.5	88044.4	19591.1	12627.5	143868	27772.2	243899	40660.1	355314	19454.8	182676	53401.5	238348	7999.91
	20170325_J-Hulmi_Mouse-Muscle_C26UC_ID-18_1	1.69327e+06	102548	32876.3	67490.8	71108.4	202170	26474	264815	206212	80159.1	228044	545392	51279.1	605432	67857.5	98668.1	703374	546055	72911.9	51468.7	599998	83367.7	436703	112814	35385.9	20482	2622.58	8278.57	86883.7	148992	1.35495e+06	6597.16	35901.1	38150.9	25218.5	75503.4	14310.6	18842.4	246885	48284.7	207222	46841.9	415183	27337.3	147477	77695	167223	12912.8
	20170325_J-Hulmi_Mouse-Muscle_C26UC_ID-18_2	1.69434e+06	104356	32960.3	67904	74039.3	206926	26906.7	265803	207292	81011.2	231653	543161	49928	608344	69701.3	98224	708574	550577	71228.9	50749.1	601951	83562.1	429230	110393	36384.1	20167.9	2633.4	8135.68	88225.4	150750	1.3747e+06	6501.18	35985.7	37394.9	25099.8	77406.7	14576.5	19415.5	248292	50909.8	209046	48220.6	425990	26905.6	151356	76963	166136	13642.2
	20170325_J-Hulmi_Mouse-Muscle_C26UC_ID-18_3	1.75398e+06	105171	32183.7	75134.6	74158.2	209392	28387.6	256877	210542	86099.3	235739	539346	50466.7	638665	73641.1	103158	710796	555404	71659.8	46052.9	612596	82140.6	423834	114854	35321.4	19560.4	2122.44	8197.36	85507.8	153101	1.43807e+06	6581.83	35517	35797.7	24717.6	79133.2	14132.9	18295.6	273394	52763.9	215998	49364.4	446187	30213.2	170799	79974.7	166440	13644.8
	20170325_J-Hulmi_Mouse-Muscle_C26UC_ID-19_1	1.68382e+06	111874	40178.4	85612.9	74028.8	223988	12210.8	463530	163533	80284.4	245761	615433	67530.1	725357	67094.9	81675	783724	679910	75820.2	72500.3	369169	70184.3	320241	69212	37100.5	28721.5	92910.3	5626.34	64254.5	179603	1.2438e+06	8669.11	29314.5	37347.2	35182.5	99735.8	14028	9336.3	270692	35957.8	212921	47497.1	338880	19642.9	216202	80860.8	196376	12304.8
	20170325_J-Hulmi_Mouse-Muscle_C26UC_ID-19_2	1.70581e+06	110752	39251.3	88012.4	73537.4	228221	13015.4	467428	165269	83818.5	250493	616308	67768.3	731573	67979.6	84494.4	797252	684645	77665.3	74639.4	379236	71990.7	319053	73110.9	37047	29874.9	93857	5799.47	65816.1	177746	1.26871e+06	8357.5	30034.5	38058.2	34862.8	102778	13951	9464.47	277810	35256.7	210638	47514	343800	21131.2	231657	82523.2	197581	12514.3
	20170325_J-Hulmi_Mouse-Muscle_C26UC_ID-19_3	1.7303e+06	109898	39221.3	92709.6	74241.6	233870	12653.9	460038	162411	88567.9	260568	612312	70076.2	746142	70527.3	88044.9	802799	688994	77682.7	71210.8	370346	70300.2	292619	73529.1	39554.6	29071	87891.1	5782.76	68006.1	185070	1.30549e+06	8700.29	30161.6	35083.4	34452.3	104789	14414	10343.9	292834	36730.7	221615	47703.7	359954	21622.9	244010	87887.4	196730	12264.2
	20170325_J-Hulmi_Mouse-Muscle_C26UC_ID-20_1	1.92762e+06	101723	28074.4	70890	66340.8	175470	13797.8	225897	159829	85965.1	230125	520241	42845.6	625744	65028.1	85669.2	791705	615176	66904.6	46478.9	420765	64547.8	315679	79953.8	32076.1	14144.5	2350.02	5454.26	60021.8	114201	1.16747e+06	6863.63	29940.9	32607.3	21752.7	93243.8	15824.6	10122.4	284586	25827.5	216173	41199.7	296420	22898	176190	82765.9	179260	11991.2
	20170325_J-Hulmi_Mouse-Muscle_C26UC_ID-20_2	1.95726e+06	102217	27236.9	72447.2	65029.4	177781	14460.2	217276	160320	89648.8	235733	517927	42668.2	643665	66637.9	86472.3	809720	623943	66585.4	49292.8	431716	66227.6	302316	82261.4	33710.1	14392.2	1942.23	5796.82	59132.1	116785	1.19991e+06	6761.17	32574.3	29765.9	22375.2	92735.8	15316.2	10405.7	291691	26059.7	218093	43484.1	309958	23730.2	190368	85645.3	180172	12651.3
	20170325_J-Hulmi_Mouse-Muscle_C26UC_ID-20_3	1.99329e+06	103244	26479.7	74029.8	65130	182752	15340.5	203654	157438	90591.9	239310	517708	41848.1	657482	67344.5	87827.1	804247	626262	67443.4	51924.1	439107	65175.8	259920	85640.2	33723.1	12867	1624.36	6113.38	58224.2	114133	1.19333e+06	6658.45	31692.5	23785.9	20690.4	96065.3	17437.2	11221.7	313682	28051.8	229184	43156.5	320549	23829	210586	86195.8	180122	13192.7
	20170325_J-Hulmi_Mouse-Muscle_C26UC_ID-27_1	1.27371e+06	434426	51962	49334.3	96655.2	200788	7842.31	381089	111938	100423	245644	511298	44729.8	502630	70772.7	90458.2	650105	619764	64848	55690.7	251288	249928	273481	47855.3	27177.2	15740.5	12629.7	3739.38	137715	113134	957047	6846.98	31229.2	43268	25622.9	56503	16416.5	12561.3	160835	23959.8	225958	39463	303612	16217.1	131227	53666.5	201420	10085.1
	20170325_J-Hulmi_Mouse-Muscle_C26UC_ID-27_2	1.30498e+06	447677	53106.7	51003.9	96644.6	204151	8144.35	381418	112933	106651	245720	523453	45176.7	509757	67795.9	90924.4	648068	632979	65629.9	57678.1	250381	253599	274212	49057.1	27876.6	15733.8	11376.3	3573.93	142703	118001	982599	7417.88	31780.5	40863.4	26035.5	59867.7	16714.8	12123.5	163766	24969.8	232657	39199.9	305990	15878.1	138539	56903.7	206136	10698
	20170325_J-Hulmi_Mouse-Muscle_C26UC_ID-27_3	1.3492e+06	462605	56142.2	56655	96371.3	208042	8231.09	377962	115604	110061	251451	533899	43999.1	533860	63056.2	96529.8	664420	646549	67114.6	63921.3	236835	251604	278594	48389.6	30033.4	15859.2	9605.18	3602.5	140954	124912	1.04667e+06	7905.43	32335	35195.3	26724.4	66119.1	17304.2	12263.5	181675	25399.1	236642	38837.8	327260	17247.2	165441	56491.2	218185	10578.3
	20170325_J-Hulmi_Mouse-Muscle_C26UC_ID-28_1	1.2714e+06	453315	54589	52361.1	96496.2	183900	7922.86	307359	117152	104049	265223	570841	48604.6	543619	64064.5	99319.6	729199	646210	77585.6	60965	310835	244226	328930	50781.3	30346.4	15366.9	13643.4	3995.15	149465	74105.3	1.04014e+06	8122.9	32962	36730.5	26931.4	56046.5	17509.3	13247	140600	23052.9	232576	38440.3	358077	18831.5	134944	49437.7	230655	10371.8
	20170325_J-Hulmi_Mouse-Muscle_C26UC_ID-28_2	1.3586e+06	454720	56096.6	55421.4	96644.6	192531	8233.46	328379	119422	108272	273390	576854	48595.4	564363	65624.1	101766	734717	661807	79053.8	61961.1	321304	251072	328019	53690.8	31570.6	15442.4	12358.9	4148.51	158080	74986.5	1.06965e+06	8256.75	32804.2	37579	26455.1	59837.2	17756.4	12566.5	149488	24380.7	229313	39710.5	377574	19170.6	141130	50941.5	236257	9971.73
	20170325_J-Hulmi_Mouse-Muscle_C26UC_ID-28_3	1.43881e+06	459439	56910.6	61052.7	99442.8	199015	7574.93	340647	122904	106669	283049	591991	48882	588507	68867.3	108298	726485	690095	79169.1	62554.1	316486	242498	321415	52527.9	32606.3	14659.2	9348.82	4148.55	155638	77092.4	1.17336e+06	9286.61	32818.1	35158.5	26547.5	67039.1	19412.2	12588.7	157926	26798.5	249875	39984.8	400595	21178.8	158799	50493.2	248349	8726.58
	20170325_J-Hulmi_Mouse-Muscle_C26UC_ID-30_1	1.61205e+06	279837	41430.4	50588.2	81394.1	187389	8346.23	411259	121989	87301.3	282430	632896	51501.7	650193	79702.1	80429.4	869159	702892	79597.5	54275.8	399812	166697	376828	55786.7	25637.7	16338.2	52605.7	3958.25	102251	91046.4	984604	7939.17	36163.4	54906.8	27621.6	52667	17564.6	12972.3	140094	23586.8	250967	39801.8	334005	16872.4	130272	54575.4	208748	13891.3
	20170325_J-Hulmi_Mouse-Muscle_C26UC_ID-30_2	1.61862e+06	275212	40441.5	52343.5	81155.7	181337	8398.05	423090	121253	91187.2	276544	633781	51538.9	644279	81632.9	81633.3	854058	698863	81652.2	54750.5	382232	164989	358053	56504.2	26322.3	16409.4	41030.2	3947.85	97389.4	90409.8	978170	8006.58	36863.5	50639.4	25485.7	56101.8	16316.2	12151.4	143352	24256	242269	39431.5	330169	16836.8	139555	54728.4	211810	13292.6
	20170325_J-Hulmi_Mouse-Muscle_C26UC_ID-30_3	1.63793e+06	265928	39635.3	52926.9	80969.9	180767	8287.22	438010	119572	86515.7	259581	628844	50490.4	643880	75178	81175.8	848584	705120	81545.4	59161.9	355529	159408	364042	55918.7	28171.3	15733.4	29254.4	3864.56	94900.1	89404.1	994643	8967.07	36677.6	50901.7	25395.2	58333.8	15876.3	12389.2	145138	25199	232223	40118.1	326341	17442.8	149015	51642.9	211239	11963.5
C26+sACVR/c	20170325_J-Hulmi_Mouse-Muscle_C26UD_ID-03_1	1.54832e+06	366241	54804.3	54393.5	93713.8	174195	8035.49	376887	113047	125492	268523	617634	57603.1	619997	60212.2	88859.3	889117	655886	81869.9	57718.8	516901	193290	534186	57638.6	30905	18856.3	34943.5	4353.87	170724	72235.3	1.24822e+06	7453.29	41886.2	40515.6	32978.5	41940.1	27717.9	11871.5	89311.2	24791.3	290922	36851.7	407632	19691.1	118870	45681.7	214370	11987
	20170325_J-Hulmi_Mouse-Muscle_C26UD_ID-03_2	1.44521e+06	348718	51653.3	55590.7	97364	172602	8162.76	396534	114201	119311	256983	599993	58498.2	591359	63531	88104.6	867456	628702	95224.9	56161.7	493428	183440	455903	61744.8	32545.3	20321.5	18918.6	4366.91	161330	76421.6	1.21812e+06	6156.75	38669.2	41266.7	32148.5	49946.7	18428.5	12449.6	87449.9	23968.4	216622	40107.2	377871	21624.2	117783	42113	222185	10414.3
	20170325_J-Hulmi_Mouse-Muscle_C26UD_ID-03_3	1.51065e+06	348224	53304.8	60265.1	97212.7	177743	9073.76	422671	120683	125592	261237	622521	60178.5	620093	65100.8	93551.8	850117	654521	89713.9	58111.4	467820	186580	478648	64462.2	32730	20449	12566.7	4042.41	154536	81510.4	1.33756e+06	7108.93	39959.4	38139.4	29617.5	57639.3	15468.6	11956.6	98186.6	26903.1	204038	38446.5	393387	24611.8	140517	45477.4	235127	10048.5
	20170325_J-Hulmi_Mouse-Muscle_C26UD_ID-09_1	1.83027e+06	163060	41898.1	63232.5	96339.5	215452	9146.33	468364	138654	117858	308202	833973	62442.4	821721	76728.7	97271.3	1.07722e+06	885038	97688.4	46616.1	501866	116039	556242	80672.9	32007.5	18155.9	27181	5122.89	102579	176140	1.37124e+06	9875.84	39221	40226.1	33949.4	61883.7	15405.7	15076.2	302674	32333.7	262431	51034.9	374377	28569.6	196745	93804.9	298594	13723.3
	20170325_J-Hulmi_Mouse-Muscle_C26UD_ID-09_2	1.87837e+06	152443	41470.4	73418.8	96583.5	228933	9861.43	469374	136432	136148	324305	778908	54294	826136	85588.1	108362	973131	910965	93651.6	47016.3	465978	109039	480070	88229.2	38011.8	18499	10684.6	4912.48	94542.2	203848	1.49949e+06	9879.96	38563.1	35640.7	30781	75081	18662	14842	353017	35412.8	261027	52677	372110	32006.7	214795	114814	316054	12404.7
	20170325_J-Hulmi_Mouse-Muscle_C26UD_ID-09_3	1.96053e+06	152672	43162.4	81389.2	104423	239733	10092	370112	143885	145982	333372	755876	54429.7	851426	91811.3	111894	994521	955486	97272.8	44682	421810	98408.2	424425	93627.5	40151.2	15407.1	5137.46	5854.64	89505.3	211012	1.63021e+06	10175	37877.6	30478.6	24842.4	87823.4	19764.1	15372.9	394872	37763.7	274654	54930.1	424440	32503.3	248708	131594	315246	11057.1
	20170325_J-Hulmi_Mouse-Muscle_C26UD_ID-10_1	1.72865e+06	337749	45834.6	63301.8	69015.7	182902	8924.85	344656	170893	89175.4	287692	636108	54873.8	669441	58653.5	95693.6	765452	742044	58772.2	53330.1	859804	196135	475740	79328.8	28182.9	20422.3	14198.6	6486.16	137889	54831.5	1.05209e+06	6034.03	35630.2	56257.1	29879.2	62708	17032	11680	100070	24900.6	274724	39864.2	328566	21364.7	156311	36567.5	211570	10896.9
	20170325_J-Hulmi_Mouse-Muscle_C26UD_ID-10_2	1.79433e+06	338761	47821.9	67824.6	72950.1	191082	9663.77	356592	174388	93868.8	289374	656309	57117.8	683060	60407.8	99232.1	808879	751658	61329.7	51997.6	904664	200585	449938	84821.5	30200	19815	11094.1	6822.16	132728	56875.6	1.1291e+06	6293.35	36511.9	49911.1	29078.3	66327.2	17035.1	12042.1	104182	25053	273418	41213.6	334793	23730.3	170124	38156.7	219589	10646.1
	20170325_J-Hulmi_Mouse-Muscle_C26UD_ID-10_3	1.87479e+06	343746	50499.6	71518.6	73819.5	202112	9518.53	377946	179574	101191	295791	679837	58629.1	703742	67481.5	102831	824891	770928	62886.9	50302.4	943953	204632	446041	87346.9	30364.1	19367.8	8638.59	6978.42	133841	61380.7	1.2306e+06	6738.17	37760.7	43266.7	29487.4	72692.6	17139.4	12543	114154	26470.5	271431	41832.1	347254	26452.8	187843	41274.6	232713	10964.3
	20170325_J-Hulmi_Mouse-Muscle_C26UD_ID-21_1	1.4464e+06	418274	47970.3	66480.7	82108.8	199031	21406.7	123631	219475	67760	214621	390421	40689.9	472971	59521.7	98900.4	767752	449508	45171	60761.4	311614	153276	276436	89892.6	34493.2	14731.8	1391.39	8332.39	135042	109810	969792	5543.72	22863	19903.8	22050.9	97261.3	19600.2	8104.89	170508	33618.9	204202	40738.6	290645	20701.4	191193	48219.4	145387	17233.8
	20170325_J-Hulmi_Mouse-Muscle_C26UD_ID-21_2	1.44191e+06	420094	48917.5	67653.5	82280.8	202870	21976.2	124546	220784	68682.6	219964	393870	41112.8	472401	59801	100070	745985	451462	43552.6	56716	308292	151332	250289	92850.6	33779.8	14707.4	1159.17	8461.38	128581	112470	974137	5486.93	23074	18961.3	21105.7	100429	19766.7	9226.82	171766	32885.6	211823	40695.6	287212	21930.9	197835	48868.8	148715	17611.7
	20170325_J-Hulmi_Mouse-Muscle_C26UD_ID-21_3	1.49277e+06	431262	49712.5	71886.8	84504.4	208076	22896.7	130837	226765	71031.3	225382	387744	43030.7	488818	63001.9	104284	763882	458286	45516.3	54884	329429	154183	239790	97803.5	34311.3	14293.6	1009.95	8746.75	134780	111482	1.00929e+06	5274.99	23904.3	17771.5	19344.3	102744	20678.3	10541.7	183450	33428.2	218157	43523.9	313578	24378.3	221572	48981.6	155455	18015.9
	20170325_J-Hulmi_Mouse-Muscle_C26UD_ID-22_1	1.65888e+06	132470	28519.2	74500	67519	199558	22658.8	155909	168485	81089	220076	465750	37063.7	592538	65643.8	94552.6	717233	552580	58342.7	37663.7	414789	73635.9	250337	85200	31732.3	13466	1070.11	7212.13	79866.5	204825	1.07287e+06	5863.53	27958.2	20430.9	17622.8	91806.9	16955.8	16157.9	338159	42299.4	218363	46271.5	342004	23983.7	165383	80318.2	166187	14068.3
	20170325_J-Hulmi_Mouse-Muscle_C26UD_ID-22_2	1.70761e+06	138049	27250.6	77512.3	66903.5	202903	21724.9	175914	166103	83357.4	225313	466507	38721	608491	69374.2	95934.3	742462	566693	59544.2	36828	412030	75703.9	233109	85499.5	31470.3	13125.8	1086.77	7641.94	77703.4	202451	1.08357e+06	6026.99	28683.9	20471.1	17171.9	94127.4	18036.9	16591.8	355715	44116.5	227592	47996.5	355943	26723.9	177368	83230.7	168204	14070.2
	20170325_J-Hulmi_Mouse-Muscle_C26UD_ID-22_3	1.77534e+06	148329	24983.9	83121.7	69781.8	211414	20112.8	165476	160524	91795.3	237966	458768	38508.9	627034	76454.8	99856	785790	604159	58411.5	35301.4	375237	77516	174404	90810.6	32136.2	12757.8	810.058	7414.5	66803	210270	1.11103e+06	5670.66	30689.6	19792.5	15267.7	99291.5	18003.3	15920	397541	46810.4	245207	50168.4	379307	29808.5	196900	92716.7	170071	15138.8
	20170325_J-Hulmi_Mouse-Muscle_C26UD_ID-31_1	1.77554e+06	110230	31043.6	54903.9	87222.4	177432	8593.91	269624	115087	122691	269278	652979	50521.4	686145	71078.1	87721.5	908126	719550	100485	48427	307034	93664.8	492175	63252.1	32007.2	14009.4	16793.5	3364.14	85948.1	65762.2	1.2698e+06	7959.43	41197.9	34404.6	25323.4	53937.1	15544.7	16873.2	148494	25651	232025	42067.4	446959	21015.8	118691	56588.2	225037	11325.2
	20170325_J-Hulmi_Mouse-Muscle_C26UD_ID-31_2	1.79469e+06	111261	30658.4	58494.8	86148.2	178649	9025.47	279390	117400	123020	273769	666456	51130.6	696442	74584	91601.8	900283	728391	102413	48292	310154	95681.9	471192	64863.4	32774.8	14559	13663.4	3593.53	86207	68071.9	1.30985e+06	7566.27	42914.7	34510.5	23695.7	59852.7	16953.7	17027	159130	27656.1	231399	42851	460771	22745.3	131953	58730.1	235443	10369.3
	20170325_J-Hulmi_Mouse-Muscle_C26UD_ID-31_3	1.88284e+06	108247	31171.3	61132.6	88189.3	180188	8650.47	281523	121204	125814	269859	664572	49033.7	721685	74097.6	93362.8	882404	748993	105762	47234	292629	93045.3	470801	63083.7	33102.6	13946.7	10366.4	3716.09	86210.9	69560.8	1.43634e+06	8608.85	44701.5	35787.6	24985.2	66623.7	16758.4	15404.7	166554	27898.4	240312	44278.6	465795	23140.8	151119	59445.8	244226	10249.4
	20170325_J-Hulmi_Mouse-Muscle_C26UD_ID-36_1	1.47417e+06	188480	34097	73836.8	72977.2	184237	9392.67	353317	128842	72315.3	235046	516215	54545.7	573008	84174.6	88731.7	755669	591949	60622.4	56370.1	271784	108869	299004	63619.2	27091.5	26312.1	81030.8	4466.55	78163	67590.9	825979	6492.68	29718.2	41672.8	28099.7	65291.1	18705.8	10192.3	104927	30362	221466	44294.1	242970	14843	146175	50148	154152	13133.9
	20170325_J-Hulmi_Mouse-Muscle_C26UD_ID-36_2	1.4973e+06	183306	33665.9	78390	70568.9	182960	9823.78	360244	125828	72270.6	221037	511587	55805.5	574466	75728.4	91791.3	768073	584792	62539.5	63586.4	277786	107466	298657	64660.9	30102.3	26604.1	76433.1	4957.63	78221	63780.7	846606	6850.77	29296.4	39839.6	26554.6	71397.6	20280.3	9286.63	109109	30202.2	187336	43310.6	237101	16115.6	152658	51043.9	157639	12701.2
	20170325_J-Hulmi_Mouse-Muscle_C26UD_ID-36_3	1.53547e+06	184300	35346	86448.7	76132.7	189652	10149.9	374619	130210	75156.9	219988	537606	53902.3	591398	63576.1	96436.8	785596	606119	66448.5	70627.5	286973	107263	293970	67821.9	31831.8	27734.6	73431.7	5386.49	80727.1	69012.8	919627	6912.42	29157	36763.7	28483	77172.7	20940	10043.9	116800	29372	192287	45057.1	241843	17102.4	171169	52988.7	171364	10926.4
	outliers
[truncated: 828 more columns]

## Sheet: DEP_C26+PBSvs CTRL
List of differentially expressed proteins: C26+PBS versus CTRL condition
Accession	Peptide count	Unique peptides	Confidence score	Anova (p)	Max fold change	Ratio_C26+PBS/CTRL	Highest mean condition	Lowest mean condition	Description	Avg_CTRL	20170325_J-Hulmi_Mouse-Muscle_CTRL_ID-12_1	20170325_J-Hulmi_Mouse-Muscle_CTRL_ID-12_2	20170325_J-Hulmi_Mouse-Muscle_CTRL_ID-12_3	20170325_J-Hulmi_Mouse-Muscle_CTRL_ID-24_1	20170325_J-Hulmi_Mouse-Muscle_CTRL_ID-24_2	20170325_J-Hulmi_Mouse-Muscle_CTRL_ID-24_3	20170325_J-Hulmi_Mouse-Muscle_CTRL_ID-11_1	20170325_J-Hulmi_Mouse-Muscle_CTRL_ID-11_2	20170325_J-Hulmi_Mouse-Muscle_CTRL_ID-11_3	20170325_J-Hulmi_Mouse-Muscle_CTRL_ID-34_1	20170325_J-Hulmi_Mouse-Muscle_CTRL_ID-34_2	20170325_J-Hulmi_Mouse-Muscle_CTRL_ID-34_3	20170325_J-Hulmi_Mouse-Muscle_CTRL_ID-33_1	20170325_J-Hulmi_Mouse-Muscle_CTRL_ID-33_2	20170325_J-Hulmi_Mouse-Muscle_CTRL_ID-33_3	20170325_J-Hulmi_Mouse-Muscle_CTRL_ID-23_1	20170325_J-Hulmi_Mouse-Muscle_CTRL_ID-23_2	20170325_J-Hulmi_Mouse-Muscle_CTRL_ID-23_3	Avg_C26-PBS	20170325_J-Hulmi_Mouse-Muscle_C26P_ID-05_1	20170325_J-Hulmi_Mouse-Muscle_C26P_ID-05_2	20170325_J-Hulmi_Mouse-Muscle_C26P_ID-05_3	20170325_J-Hulmi_Mouse-Muscle_C26P_ID-06_1	20170325_J-Hulmi_Mouse-Muscle_C26P_ID-06_2	20170325_J-Hulmi_Mouse-Muscle_C26P_ID-06_3	20170325_J-Hulmi_Mouse-Muscle_C26P_ID-13_1	20170325_J-Hulmi_Mouse-Muscle_C26P_ID-13_2	20170325_J-Hulmi_Mouse-Muscle_C26P_ID-13_3	20170325_J-Hulmi_Mouse-Muscle_C26P_ID-14_1	20170325_J-Hulmi_Mouse-Muscle_C26P_ID-14_2	20170325_J-Hulmi_Mouse-Muscle_C26P_ID-14_3	20170325_J-Hulmi_Mouse-Muscle_C26P_ID-15_1	20170325_J-Hulmi_Mouse-Muscle_C26P_ID-15_2	20170325_J-Hulmi_Mouse-Muscle_C26P_ID-15_3	20170325_J-Hulmi_Mouse-Muscle_C26P_ID-16_1	20170325_J-Hulmi_Mouse-Muscle_C26P_ID-16_2	20170325_J-Hulmi_Mouse-Muscle_C26P_ID-16_2
Q91WP6	27	4	199.191	0	6.33209	6.33209	C26-PBS	CTRL	Serine protease inhibitor A3N OS=Mus musculus GN=Serpina3n PE=1 SV=1	609.532	590.286	469.995	592.76	468.044	475.479	357.962	606.095	542.971	442.814	624.527	432.857	355.223	1081.83	939.72	773.474	750.454	742.317	724.769	3859.61	4440.98	4552.08	4571.05	2537.23	2601.09	2352.53	5825.04	5779.22	6231.74	2978.44	2918.77	2834.1	3595.04	2529.88	2246.63	4734.33	4352.38	4392.52
P42932	9	2	50.7064	0.000395397	4.83104	4.83104	C26-PBS	CTRL	T-complex protein 1 subunit theta OS=Mus musculus GN=Cct8 PE=1 SV=3	596.285	534.968	615.193	967.581	571.79	541.146	401.337	429.48	582.297	441.472	459.257	513.769	510.163	966.809	1080.71	1142.81	350.054	270.354	353.945	2880.68	778.752	985.439	1065.43	11714.6	12167.7	12289.5	747.457	752.302	1227.55	1558.32	1429.36	1242.83	396.157	1009.13	748.314	1225.84	1298.03	1215.51
P07309	4	2	25.4966	0	3.67703	0.271958	CTRL	C26-PBS	Transthyretin OS=Mus musculus GN=Ttr PE=1 SV=1	5601.2	5081.48	5384.49	6179.08	5417.46	5629.69	5575.64	6285.3	5771.57	7376.79	4278.42	7590.79	8000.18	3992.68	5566.35	5401.04	4752.38	4289.94	4248.37	1523.29	1210.36	1634.38	1586.11	1776.13	2022.95	1700.86	1062.82	1238.81	1370.12	1409.43	1911.8	1827.6	1508.59	1561.03	1647.79	1078.2	1396.66	1475.62
P07310	4	2	17.278	0.00591959	3.40425	3.40425	C26-PBS	CTRL	Sialidase-2 OS=Mus musculus GN=Neu2 PE=1 SV=1	480.169	568.851	590.514	471.795	278.489	232.577	302.685	483.958	404.268	317.694	914.756	906.389	881.081	744.081	680.19	764.764	38.2554	44.2448	18.4555	1634.62	922.748	834.538	942.545	6436.5	6907.23	6446.84	593.882	660.234	542.983	650.583	582.042	500.502	780.266	384.161	348.045	703.991	585.503	600.506
P07311	8	2	46.7492	0.0107879	3.32915	3.32915	C26-PBS	CTRL	RNA-binding protein 12B-B OS=Mus musculus GN=Rbm12b2 PE=2 SV=2	1014.32	1049.15	1060.38	702.44	1070.43	1084.23	1048.66	1306.17	1369.7	1398.76	1013.15	870.698	1000.42	916.124	981.666	890.037	836.206	807.147	852.334	3376.81	1972.09	2034.57	2132.59	13987.3	13030.5	12411.4	976.338	1070.63	1002.06	894.458	834.877	868.879	1805.08	664.86	619.44	2128.5	2186.92	2162.12
P07312	21	7	135.679	6.15508e-05	3.15319	3.15319	C26-PBS	CTRL	Ras-related protein Rab-15 OS=Mus musculus GN=Rab15 PE=1 SV=1	22052.6	18856.5	18347.3	15878.4	18552.6	19364.5	21038.4	38043.9	40881.1	38229.6	18310.9	18598.7	17321.4	20267.3	19224.5	18089.6	18237.9	18488.1	19216.1	69536	110355	109111	116925	111454	123104	131658	18515.6	17738	15087.3	60374	62682.9	65112.5	113125	69724.7	66813.6	19433.1	19976.6	20457.8
P07313	324	11	926.719	0.00151787	3.08224	3.08224	C26-PBS	CTRL	Actin, aortic smooth muscle OS=Mus musculus GN=Acta2 PE=1 SV=1	8185.13	12613.6	11111.2	4432.97	4645.25	4185.48	2482.94	9660.45	7553.35	5831.53	7766.15	6392.4	4823.51	17321.7	11727.2	9227.69	10026.2	9660.47	7870.07	25228.5	41747.5	22952.9	15249	84666.8	75076.6	68200	11416.9	9032.24	5187.91	17326	16625.3	13219.9	14753.7	4532.04	3470.31	17110.7	17256.3	16288.9
P07314	37	6	184.752	0.00257392	3.06824	3.06824	C26-PBS	CTRL	Tensin-2 OS=Mus musculus GN=Tns2 PE=1 SV=1	2291.72	1729.1	1734.15	1374.96	2083.93	2146.79	1998.04	4680.9	4525.93	4158.03	2664.16	2094.79	1891.18	2304.54	1926.3	1723.5	1439.7	1399.09	1375.87	7031.55	13374.9	13863.6	14125.5	7897.59	9123.89	9552.1	1559.06	1603.89	1337.53	3324.62	3343.23	3333.33	15273.7	12479.3	12028.5	1446.97	1530.89	1369.41
P07315	7	2	27.5467	1.75032e-05	2.76643	2.76643	C26-PBS	CTRL	Lysine-specific demethylase 5D OS=Mus musculus GN=Kdm5d PE=2 SV=2	776.27	679.655	681.761	822.543	579.685	634.424	643.239	1031.8	1195.57	1186.56	712.098	675.416	738.511	1203.97	1133.65	1095.62	339.272	309.224	309.869	2147.49	2954.68	3200.28	2945.11	3080.93	3863.71	3939.37	1357.61	1323.67	1395.29	1861.99	1956.33	1891.01	3386.32	2052.67	1816.92	496.452	535.989	596.528
P07316	6	2	26.7615	0.000386978	2.54761	2.54761	C26-PBS	CTRL	Serine/threonine-protein kinase TAO3 OS=Mus musculus GN=Taok3 PE=1 SV=2	248.776	120.487	177.739	719.824	69.8311	108.136	127.821	255.299	295.95	359.911	204.641	283.516	319.87	190.627	297.972	294.398	221.171	214.357	216.415	633.785	113.325	175.597	277.569	629.362	791.752	1063.32	313.799	330.405	877.921	943.456	947.03	1093.72	197.026	1172.17	1279.18	375.541	359.069	467.89
P07317	9	3	56.6644	0.00213691	2.52281	0.396384	CTRL	C26-PBS	Alpha-crystallin B chain OS=Mus musculus GN=Cryab PE=1 SV=2	1407.01	215.643	360.866	375.011	1959.65	3788.14	2144.26	499.853	399.762	2432.52	898.13	1206.72	722.947	887.367	1159.33	793.369	2449.22	2681.19	2352.19	557.716	335.627	238.161	1393.46	1064.49	1060.83	235.777	682.584	1174.3	434.362	162.645	250.076	239.683	329.943	499.749	164.215	504.157	446.015	822.815
P07318	38	3	228.537	0.0114378	2.18109	2.18109	C26-PBS	CTRL	Arf-GAP with SH3 domain, ANK repeat and PH domain-containing protein 2 OS=Mus musculus GN=Asap2 PE=1 SV=3	14763.5	7243.2	6824.53	3072.35	20775.7	21357	24263.5	34915.2	36486.1	36044	7300.97	5905.05	4969.52	13801.5	12746.7	12517.6	5678.48	5742.95	6098.47	32200.6	54954	56129.7	57898.9	53142.1	56628	59043.1	9045.34	8156.65	3835.26	23978.6	23775.8	21717.2	62721.3	30677.1	30694.5	9187.78	8620.53	9404.45
P07319	54	29	235.79	0.0126357	2.00538	0.49866	CTRL	C26-PBS	Myoglobin OS=Mus musculus GN=Mb PE=1 SV=3	66670.6	31680.1	32712.5	31250	79672.8	77910.9	78085.1	16984.6	17181	17255.8	99953.6	109899	116874	34171.7	34887.5	36252.1	123681	127442	134178	33246	26238.3	27791.4	29907.9	18163.2	19319.3	20422.4	39299.6	40097	41117	23849	24457.2	24795.4	48284.1	40372.9	37784.1	44120.1	46670.9	45737
P07320	18	3	101.75	0.0366244	1.96689	1.96689	C26-PBS	CTRL	Adiponectin OS=Mus musculus GN=Adipoq PE=1 SV=2	204.175	165.261	125.61	144.312	129.197	45.6573	0	388.144	524.304	443.627	81.0406	49.7509	14.7481	251.348	300.999	271.272	290	287.757	162.113	401.588	80.4395	81.5569	175.847	362.318	803.789	912.76	219.556	163.023	166.542	680.708	802.483	637.85	62.1918	608.745	635.566	292.529	269.712	272.97
P07321	26	3	138.905	6.26061e-06	1.95118	1.95118	C26-PBS	CTRL	IQ motif and SEC7 domain-containing protein 3 OS=Mus musculus GN=Iqsec3 PE=1 SV=1	9485.08	6883.73	8428.72	9079.38	10362.1	6104.1	5240.42	15154.9	18283	16459.7	8009.15	9061.53	10631.6	7708.73	8364.33	8076.35	7472.39	7879.69	7531.77	18507.1	20358.8	25316.6	28518.5	21671.9	28182.1	33444.5	8449.45	8908.44	11064.3	13462.3	13540.4	14354.1	17636.5	22199.4	22852.9	13592.2	14259.2	15315.9
P07322	8	3	38.3951	7.89202e-05	1.9002	1.9002	C26-PBS	CTRL	Zygote arrest protein 1 OS=Mus musculus GN=Zar1 PE=2 SV=1	12944.9	6162.95	6413.38	10658.5	12427.9	12812.2	14771.7	25022.9	27738.9	29258	3452.88	3349.59	3208.68	15114.4	16749.7	17326.9	8932.01	9284.32	10322.7	24597.8	16320.1	18025.2	20549.4	30177.6	34693.9	38579	13766.7	14830.3	19834.2	29707.4	30911	34178.5	24448.7	27549.9	29325.4	19179.5	20023.8	20660.5
P07323	41	13	264.996	4.88498e-15	1.89109	1.89109	C26-PBS	CTRL	Fibrinogen gamma chain OS=Mus musculus GN=Fgg PE=1 SV=1	4682.26	3978.96	3873.86	4055.65	4529.04	4879.31	5424.83	5968.91	6216.59	6560.67	3884.79	3686.86	4016.83	4715.52	4751.36	4507.62	4322.73	4343.97	4563.07	8854.54	9806.56	9626.32	10303.7	8453.54	8658.12	8903.04	9633.27	9430.02	8288.36	8067.14	7785.54	7408.77	8657.44	7555.95	7055.87	10105.3	9987.69	9655.2
P07324	48	14	293.066	4.9114e-10	1.88207	1.88207	C26-PBS	CTRL	Pregnancy zone protein OS=Mus musculus GN=Pzp PE=1 SV=3	14544.2	9925	9578.61	8825.17	16018.9	15596.3	16798.9	18981.2	20410.1	20627.5	10419.2	11238.8	10537.2	19710.2	20036.3	19813.7	10644.7	10945	11689	27373.1	23996.4	25288.4	25087.7	28746.7	31544.3	34455.8	23681.6	24075.2	24555.7	28851.2	29145.9	30831.3	30891.2	25099.7	25694.1	26633.3	26710.8	27426.9
P07325	39	15	246.589	0.00407141	1.88165	0.531449	CTRL	C26-PBS	L-lactate dehydrogenase B chain OS=Mus musculus GN=Ldhb PE=1 SV=2	21234.8	11474.4	11291.7	8021.59	37992.2	36952.6	33799.1	9867.55	8570.28	7921.34	29208.1	31619.2	30715.9	10759.5	11045.1	10403.2	30795	30209.7	31580.7	11285.2	13409.9	12245.9	12993.2	8596.66	8652.39	8507.72	13831.6	13370.3	11268.5	8537.64	8570.19	8089.2	15731.2	9956.13	9387.8	13006.1	13682.5	13297.3
P07326	23	2	161.199	0.0395558	1.82187	1.82187	C26-PBS	CTRL	Calmodulin-like protein 3 OS=Mus musculus GN=Calml3 PE=2 SV=1	186.588	361.147	248.588	54.4575	94.9925	68.147	38.0009	151.865	69.396	18.775	232.931	123.966	47.5812	704.189	394.02	275.114	214.983	155.674	104.756	339.94	722.914	407.865	182.809	922.103	457.153	220.907	690.891	489.456	135.476	424.126	411.733	231.061	210.8	44.9987	26.8598	185.966	223.626	130.165
P07327	33	18	246.174	0.00119774	1.80771	0.553186	CTRL	C26-PBS	Four and a half LIM domains protein 1 OS=Mus musculus GN=Fhl1 PE=1 SV=3	41044.1	21720.6	22494.8	18386.7	77316.2	76924.2	82528.2	19435.1	21083.7	19838.9	48920.3	50031	50692.6	24997.7	24184.6	25432	49353.1	51809.3	53644.2	22705	23398.2	24759	26494.2	17789.5	19375.5	20540	23500	23578.6	21566.2	17458.2	17973.6	18522.8	31776.1	24717.4	25089.4	23526.4	23847.4	24777.5
P07328	14	6	75.647	9.52531e-05	1.77282	0.564073	CTRL	C26-PBS	Cytochrome c oxidase subunit NDUFA4 OS=Mus musculus GN=Ndufa4 PE=1 SV=2	2767.62	3152.81	3082.1	1996.46	3096.97	3036.18	2504	1655.19	1375.63	1222.53	3677.71	3616.61	3383.79	2577.69	2364.49	2268.72	3860.91	3628.36	3316.94	1561.14	1895.85	1552.47	1246.49	789.488	690.52	515.795	2615.13	2532.44	1864.07	1361.34	1225.12	1040.9	2137.79	966.367	842.06	2381.97	2410.83	2031.81
P07329	7	2	45.0026	0.00456797	1.76773	1.76773	C26-PBS	CTRL	Heterogeneous nuclear ribonucleoprotein K OS=Mus musculus GN=Hnrnpk PE=1 SV=1	2920.21	2216.57	2555.04	3240.28	3687.84	3736.78	4265.32	3254.3	3390.33	3503.17	2367.9	2430.83	2597.39	2254.53	2523.13	2483.5	2698.79	2467.27	2890.84	5162.15	3856.53	4323.01	4958.44	11439.8	13015.2	13813.1	2341.07	2399.29	3681.55	2592.91	2505.9	3048.3	2815.88	3808.99	4201.31	4571.69	4707.44	4838.28
P07330	1527	89	5664.12	0.00745236	1.76586	0.566298	CTRL	C26-PBS	Myosin-1 OS=Mus musculus GN=Myh1 PE=1 SV=1	237850	128186	134146	118586	340539	343450	373627	76118.8	78702.5	77857.8	337791	355322	355429	174836	165387	159644	351831	344514	365334	134694	124924	119506	118297	87453.1	84561	83407.6	175561	175206	150534	107817	106103	104749	201882	143286	145360	164374	165352	166119
P07331	24	4	116.391	0.0251211	1.76531	0.566472	CTRL	C26-PBS	Liprin-alpha-2 OS=Mus musculus GN=Ppfia2 PE=1 SV=2	15444.9	7045.93	7915.18	6304.47	21459.2	20417.3	13469.9	4630.79	4461.41	4735.95	25884.8	25290.6	20494.5	10350.6	9601.75	10240.5	30987.1	28633	26085.9	8749.11	9055	7496.31	8130.51	4452.7	3667.21	3914.34	14232.4	15440.4	9002.29	7381.77	7648.35	6969.75	12818.5	6438.28	5788.17	12173.8	11406	11468.3
P07332	3	2	15.4462	4.66294e-15	1.73697	0.575716	CTRL	C26-PBS	40S ribosomal protein S2 OS=Mus musculus GN=Rps2 PE=1 SV=3	1743.44	1804.93	1873.81	1558.59	2165.32	1911.83	2103.74	1534.41	1554.86	1682.07	1885.63	2005.72	2192.89	1474.17	1533.11	1548.76	1475.7	1461.7	1614.66	1003.73	1121.5	1167.93	1185.45	846.301	961.405	941.083	943.594	983.355	1002.62	936.13	1002.28	1082.15	1177.81	1040.89	966.431	876.291	917.793	914.035
P07333	45	21	245.6	0.00192083	1.73177	0.577445	CTRL	C26-PBS	Carbonic anhydrase 3 OS=Mus musculus GN=Ca3 PE=1 SV=3	26419.9	18736.3	20502.5	18709	42478.9	43107.9	48972.7	11410.4	12398.3	12313.9	37124.4	40413.4	43849.2	12860.7	13629.3	13303.5	27132	28196.6	30419.1	15256	16150.8	17299.7	17918.1	12928.3	14400.2	15061.9	16230.2	16938.2	16412	12018.7	12502.5	13662.3	17235.7	17293.1	16964.7	13353.6	13881	14357.8
P07334	12	4	94.977	0.000290397	1.70884	1.70884	C26-PBS	CTRL	Peroxiredoxin-6 OS=Mus musculus GN=Prdx6 PE=1 SV=3	11677.8	17664.9	12382.7	10537.8	10867	10714.7	10650.2	8601.93	7269.99	6072.74	16665.8	15502.1	13760.8	12614.2	10574.2	8883.01	13246.2	12247.8	11945.1	19955.5	13604.3	10856.6	9167.63	18379.5	28442.1	43541.6	17734	14708.9	7699.91	18350.6	20382.2	19087.1	13723.8	26227.1	27363.3	23098.6	23132.7	23700
P07335	60	21	389.837	0.0173526	1.70253	0.58736	CTRL	C26-PBS	Creatine kinase S-type, mitochondrial OS=Mus musculus GN=Ckmt2 PE=1 SV=1	27880.7	11095.9	10932	12809.3	55355.5	56276.4	59467.1	12063.6	13035.5	12888	30447.9	32974.1	29380.2	18271.4	16972.4	15597.5	36787.1	37231.7	40266.5	16376	16429.2	14257.3	14573.2	14742.1	14369.9	15475.1	18039.2	16717	19522.9	16263.2	16213.2	16646.9	16928.9	15906.6	15360.3	17517.6	17734.2	18071.2
P07336	40	4	247.388	0.00374101	1.701	1.701	C26-PBS	CTRL	Heat shock 70 kDa protein 1B OS=Mus musculus GN=Hspa1b PE=1 SV=3	3054.64	3775.08	3655.67	3856.18	1881.55	1995.22	2146.79	3659.46	3847.1	3961.01	2705.93	2881.63	2807.54	3412.21	3412.41	3651.76	2351.11	2429.2	2553.62	5195.93	3744.27	3487.2	3697.7	13513	11631.1	13393	4052.28	4147.68	3839.45	3263.46	3144.07	3234.88	5475.92	3539.2	3430.51	3256.86	3330.64	3345.37
P07337	14	5	82.2042	5.53106e-07	1.68882	1.68882	C26-PBS	CTRL	Triadin OS=Mus musculus GN=Trdn PE=1 SV=1	19299.4	11934.7	12439.2	13948.4	20106.8	19459.7	21639.7	28066.7	31076.1	32910.7	10856.8	11530.7	12039	23416.8	24251.2	24665.8	15539.9	16223.8	17282.9	32593.2	23509.8	26044.3	28254.6	33440.4	40181.3	42693.4	26461	28060.6	28411.3	35309.2	35817.6	38600	39071.7	30555	32955.6	31525.5	32010.8	33775.8
P07338	14	3	69.6965	8.64764e-12	1.68751	0.59259	CTRL	C26-PBS	Cas scaffolding protein family member 4 OS=Mus musculus GN=Cass4 PE=1 SV=1	3676.33	3984.47	4291.4	4937.24	2978.9	2955.35	2691.73	3454.14	3576.69	3535.56	3954.62	4097.08	4368.13	3293.99	3560.48	3148.81	3673.04	3636.3	4035.94	2178.56	1689.62	2101.21	2060.1	1907.71	2241.08	2000.3	1918.39	2041.36	2949.36	2572	2793.91	2885.36	1998.46	2061.62	2123.25	1968.69	1966.55	1935.03
P07339	6	3	20.139	0.000616465	1.68276	0.594263	CTRL	C26-PBS	NADH dehydrogenase [ubiquinone] 1 beta subcomplex subunit 3 OS=Mus musculus GN=Ndufb3 PE=1 SV=1	1754.91	1195.21	1165.8	810.321	3473.1	3572.44	3446.3	1117.7	1162.11	978.4	1808.53	1861.35	2008.49	1196.15	1174.79	1228.61	1844.35	1741.98	1802.75	1042.88	1116.9	1120.63	1257.79	750.398	709.028	693.759	1134.2	1153.73	907.106	876.102	880.853	830.498	1364.13	888.478	923.55	1360.04	1332.71	1471.89
P07340	9	3	34.9574	0.0417037	1.65602	1.65602	C26-PBS	CTRL	Cilia- and flagella-associated protein 58 OS=Mus musculus GN=Cfap58 PE=2 SV=1	1370.02	727.828	651.249	456.566	1921.66	2028.96	2730.56	3061.82	3137.24	3053.47	699.825	432.144	287.765	1300.12	1292.73	1417.62	461.762	457.148	541.861	2268.78	3155.98	2510.96	3090.74	4228.48	3795.93	4330.76	678.041	526.37	438.158	1456.77	1531.17	1594.18	5512.9	2420.9	2579.29	991.646	995.665	1000.12
P07341	4	2	23.588	0.0109775	1.6517	0.605438	CTRL	C26-PBS	Heat shock protein beta-6 OS=Mus musculus GN=Hspb6 PE=1 SV=1	1500.22	590.742	640.407	1032.86	2966.92	2589.8	2491.79	574.446	607.595	635.687	1529.18	1746.55	1321.2	993.466	1255.74	1205.94	2259.25	2179.54	2382.78	908.287	757.669	839.192	799.917	831.435	843.305	825.135	678.7	778.474	764.55	796.698	759.449	714.243	795.538	781.993	637.981	2617.36	920.558	1206.97
P07342	15	2	87.7969	6.81588e-12	1.63262	0.612511	CTRL	C26-PBS	Keratin, type I cytoskeletal 28 OS=Mus musculus GN=Krt28 PE=1 SV=1	15742.5	11661	12994.2	15305.3	19650	19723.5	20171.6	15288.7	16972.8	18153.6	15362	17069.7	17977.3	13042.1	13753	13888.9	13461.7	13734.6	15154	9642.43	7500.67	8081.8	9031.76	9157.35	10271	11659.9	8485.25	9175.02	10372.3	10150.3	10957	11691.9	8950.98	9632.5	10130.7	9004.2	9307.44	10003.6
P07343	7	2	46.8112	0.0012484	1.61288	0.62001	CTRL	C26-PBS	NADH dehydrogenase [ubiquinone] 1 beta subcomplex subunit 4 OS=Mus musculus GN=Ndufb4 PE=1 SV=3	1586.56	793.398	979.216	1386.72	2502.68	2670.08	2450.12	810.784	1058.03	942	1855.39	2341.05	1915.16	906.619	1031.64	887.16	1947.05	1885.92	2195.1	983.685	777.132	753.578	843.487	890.44	866.382	1081.39	661.659	714.591	1085.2	935.648	915.282	1040.59	935.355	1206.45	1335.05	1207.05	1141.7	1315.35
P07344	53	6	283.751	0.00625124	1.61248	1.61248	C26-PBS	CTRL	Myosin-9 OS=Mus musculus GN=Myh9 PE=1 SV=4	3433.18	3052.37	3246.54	3267.12	3633.93	3620.32	4295.24	4538.59	4694.23	4874.53	2390.64	2937.63	3101.06	2825.44	3135.73	2743.23	3088.76	3055.68	3296.15	5535.93	4406.99	4542.02	4985.29	14027.1	13612.9	12027.8	2953.61	2995.24	3078.75	4187.33	4070.4	4134.93	4551.37	4216.83	4596.04	3781.22	3793.2	3685.68
P07345	61	10	373.519	0.000655619	1.60155	1.60155	C26-PBS	CTRL	Neurofilament heavy polypeptide OS=Mus musculus GN=Nefh PE=1 SV=3	13111.4	10521.7	12396.3	13576.6	16631.9	16545.5	18740.2	15751.7	16197.4	18952.8	7274.14	7960.62	8625.7	11981.4	13109.7	13207.5	10676.9	11039.2	12816.1	20998.6	15618.5	19071.6	21469.2	15551.4	19508.9	20862.5	36793.7	40681.2	42863.7	19005.3	20032.7	22437.2	15392.6	16969	17289.1	11273.3	11308.8	11845.6
P07346	18	3	120.129	0.000607021	1.58998	0.628938	CTRL	C26-PBS	Cytochrome b-c1 complex subunit Rieske, mitochondrial OS=Mus musculus GN=Uqcrfs1 PE=1 SV=1	2722.95	1410.5	1425.36	2105.89	3903.73	3491.63	5647.3	1511.42	1825.28	1639.54	3366.93	3659.31	3513.98	2099.44	1988.68	1963	2838.23	3123.01	3499.8	1712.56	1391.37	1476.99	1940.98	1330.65	1134.72	1390.91	1409.79	1749.75	2127.77	1697.63	1697.22	1742.75	1825.09	1805.11	2055.17	1879.95	1841.72	2328.56
P07347	29	2	171.018	3.53314e-07	1.58112	0.632465	CTRL	C26-PBS	Inactive ubiquitin carboxyl-terminal hydrolase 53 OS=Mus musculus GN=Usp53 PE=1 SV=2	31132.9	32599.6	34926	31014	34886.3	36379.6	42016.5	33344.7	35435.9	36194.4	33233.2	35788.5	38016.7	22208.4	21829.4	23428	22498.5	22208.5	24384.1	19690.5	17177.2	18444.3	20570.1	24887.5	28060.3	30857.7	15166.1	15117.9	13069.9	18729.4	16960.8	19302.8	22982.4	19716.3	18367.9	17791.9	17959.8	19266.1
P07348	7	3	39.3018	0.00154378	1.57456	0.635096	CTRL	C26-PBS	ATP synthase subunit e, mitochondrial OS=Mus musculus GN=Atp5i PE=1 SV=2	15090.5	10518.3	11416.5	9332.02	18214.1	18920.8	17630.2	7082.42	7964.63	7908.74	22338.9	25219.2	26135.9	9610.04	10284.5	11321.4	18383.8	19381.2	19966.7	9583.93	8418.83	9146.08	9944.57	6752.01	7577.09	8254.81	9906.33	10840.7	8695.46	6783.74	7334.33	7631.12	14661.6	11258.2	11124.9	10755.2	11658.8	11767.1
P07349	18	6	150.072	0.000537091	1.55939	0.641274	CTRL	C26-PBS	Cytochrome b-c1 complex subunit 7 OS=Mus musculus GN=Uqcrb PE=1 SV=3	17128.5	11776.1	11460.4	11235.7	25658.2	24992.8	26561.6	9340.04	9904	8975.55	22642.9	23897.8	22286.7	11717.2	12547	12388.4	21218.2	20883.4	20827.5	10984.1	9191.02	10107.4	9374.18	8848.41	9135.06	9640.05	9886.31	10241.1	10681.7	11180.4	10719	11249.6	13441.3	12445.8	11657.9	13299.1	12852.2	13762.9
P07350	21	6	142.523	0.000635454	1.55154	0.644521	CTRL	C26-PBS	ATP synthase-coupling factor 6, mitochondrial OS=Mus musculus GN=Atp5j PE=1 SV=1	13114.3	8104.29	10045.4	9982.93	18647.7	18813.8	21141.8	7511.28	7761.07	8597.98	14954.7	16833.5	17753.1	8017.73	8033.13	8533.41	16438.7	16954.2	17932.7	8452.45	7738.75	8578.46	9940.71	6602.99	7336.77	8105.43	5974.38	6904.48	7138.04	7073.57	7207.38	7471.03	11523	10858.5	11148.3	9221.94	9472.72	9847.54
P07351	47	7	334.877	0.0355015	1.55009	1.55009	C26-PBS	CTRL	Keratin, type I cytoskeletal 18 OS=Mus musculus GN=Krt18 PE=1 SV=5	45510.7	24137.8	22336.4	16909.8	40302.2	42021.1	48418.3	120158	128360	129293	20414.2	17771.4	16733.1	44368.2	40706.4	39925	21879.6	22569.4	22887.9	70545.5	92347.6	95720.4	102911	110974	122006	126152	24633	22563.8	14724.9	69165.2	73472.3	69400.8	109139	76180.6	76743.5	27196.4	27617.7	28870.7
P07352	29	4	161.607	4.8986e-07	1.54402	1.54402	C26-PBS	CTRL	Kinesin-like protein KIF7 OS=Mus musculus GN=Kif7 PE=1 SV=1	4251.17	5207.24	4970.58	4152.05	4578.23	4510.52	4014.39	4646.26	4707.41	4181.48	3483.83	3404.28	3222.77	4850.06	4357.06	4317.42	4133.58	3921.9	3861.97	6563.9	6918.17	6391.13	6595.75	9727.7	9969.59	10183.5	5933.17	5943.04	5298.64	5671.89	5897.44	5433.78	6283.24	4324.46	4030.62	6306.35	6758.5	6483.22
P07353	66	22	452.041	2.92099e-09	1.53845	1.53845	C26-PBS	CTRL	Fibrinogen alpha chain OS=Mus musculus GN=Fga PE=1 SV=1	27263.4	24164.5	24366.2	38865.1	23550.5	23480.4	25005.9	26954.1	28832.6	30144.1	23131.3	24908.1	27937.6	19216.8	21094.8	21480.2	34758.9	35011.7	37838.4	41943.3	37911.1	42166.5	44599.9	43436.3	46340.8	52383.8	34064.5	33956.3	41328.4	37311	37228.6	38923.4	38266.6	45530	45470	43601	45370.3	47090.6
P07354	38	6	187.445	7.33335e-06	1.53665	1.53665	C26-PBS	CTRL	Myosin light polypeptide 6 OS=Mus musculus GN=Myl6 PE=1 SV=3	9970.48	8683.59	9361.08	12791.3	7674.67	7803.21	7649.29	11771.8	12640.6	13088.3	9450.99	12720.3	13130.2	9667.84	11144.6	12086.9	6595.85	6432.4	6775.68	15321.1	9203.43	11068.2	13021.5	18084	20988.9	24436	13469.6	15074	18563	13100.7	12539.8	13869.7	12569	18067.7	17199.4	14519.8	14850.5	15154.8
P07355	6	2	21.1585	7.14209e-05	1.5361	1.5361	C26-PBS	CTRL	Lamin-B2 OS=Mus musculus GN=Lmnb2 PE=1 SV=2	957.935	664.176	777.595	984.699	801.468	843.761	1033.7	946.324	1038.79	1043.62	1033.13	1214.29	1354.87	1435.4	1379.56	1373.45	460.034	428.726	429.239	1471.48	1245.44	1455.63	1500.84	1402.66	1408.06	1601.68	1499.91	1633.53	1934.28	1369.39	1390.04	1418.97	1799	1844.53	1960.91	966.074	932.711	1123.07
P07356	28	5	153.085	0.00196154	1.5333	0.652188	CTRL	C26-PBS	Protein phosphatase 1 regulatory subunit 12B OS=Mus musculus GN=Ppp1r12b PE=1 SV=2	19026.1	26001.2	27527.9	25808.2	23961.4	24949.2	27560.7	17505	18668.4	18417.2	19760.5	21854.8	24098.7	10926.3	11634.5	12011.8	10158.8	10203.1	11421.4	12408.6	16238.2	15935.4	18950.9	13520.8	13049	15150.3	12422.3	12893.9	12466.5	6173.14	6509.17	6626.47	18522.7	16566.2	16400	7268.57	7187.05	7473.81
P07357	28	8	179.8	0.0188426	1.53012	0.653545	CTRL	C26-PBS	Isocitrate dehydrogenase [NADP], mitochondrial OS=Mus musculus GN=Idh2 PE=1 SV=3	8789.49	4905.22	4603.87	4857.75	14724.3	14667.5	17170.7	4324.75	4259.98	4450.49	10128.2	10643.3	10483.1	5420.91	5259.65	5159.42	11988.8	12443.5	12719.2	5744.32	5345.68	4946.82	5329.63	4843.04	4859.53	5348.22	6337.31	6137.43	6502.42	5083.23	4658.42	5113.47	6474.09	5798.16	5936.43	6573.54	7021	7089.43
P07358	25	7	213.308	0.00104528	1.52981	0.653675	CTRL	C26-PBS	ATP synthase subunit d, mitochondrial OS=Mus musculus GN=Atp5h PE=1 SV=3	24986.3	13453.4	14369	16821	41817.1	42220.4	46917.9	16173.1	18132.7	18562.3	25779	28924.4	29598	15922.1	16495.2	15704.1	27999.4	29468.4	31395.4	16332.9	14728.7	15626.4	16629.1	14229.8	15763.8	17090.3	15739.8	16136.9	19034.8	14415.2	15066.2	15623.4	16029.1	17215.3	18580.2	16778.8	17292.7	18012
P07359	20	3	92.1006	0.00476416	1.51907	1.51907	C26-PBS	CTRL	Secretogranin-2 OS=Mus musculus GN=Scg2 PE=1 SV=1	32014.8	29416.7	30143.4	17579.5	51187.5	50913.6	62867.3	44153.7	46762.7	46322	16840	14261.6	15035	42615.6	41967.5	39800.4	8704.12	8578.92	9117.54	48632.8	55840.2	56887.9	59068.1	71981.8	77391.4	78610.4	41813	40843.1	24853.6	43511.6	44655.3	42618.2	71897.6	38604.6	36447.9	31010	28207.4	31147.7
P07360	37	9	245.276	0.000232305	1.51213	1.51213	C26-PBS	CTRL	Myc box-dependent-interacting protein 1 OS=Mus musculus GN=Bin1 PE=1 SV=1	31249.3	25279.4	27397.5	34551.3	31103.8	31638.5	40086.1	42935.3	47454.1	51387.9	23121.8	28987.2	33215.1	26988.9	29109.3	31574.8	17977.4	19285.2	20394.1	47253	26732.4	32614.9	40236.8	57146.6	68908.3	80547.2	29474.2	31241.5	42718.4	45125.9	46992	48134.4	35020.4	61028.6	64077.9	45765.1	45632.9	49156.4
P07361	184	21	1014.74	0.0146766	1.51128	1.51128	C26-PBS	CTRL	Golgin subfamily A member 4 OS=Mus musculus GN=Golga4 PE=1 SV=2	15136	15345.6	15436	11510.3	16268.6	16863.4	15807.8	16420	16119.6	15430.5	14387	15541.3	14655.5	15842.2	15719.6	15794	13919.2	14001.6	13385.4	22874.6	16379	17673.6	18306.7	50935.5	55582.4	55283.5	16811.6	16223.6	13226.4	16399.2	15782	15248.6	19474.5	14152.8	13236.3	19225.9	18979.5	18822
P07362	18	4	164.721	4.0455e-05	1.50988	0.662306	CTRL	C26-PBS	Cytochrome c, somatic OS=Mus musculus GN=Cycs PE=1 SV=2	15073.9	10796	12408.5	12600.1	18205.6	18742.6	22417.2	10055.3	10869.1	11597.7	15699.4	18443.5	19971.2	9474.43	9697.97	10822.5	17892.9	20265.8	21370.7	9983.54	8962.97	8779.09	10727.5	8150.52	8174.37	9115.78	8645.9	9187.14	9352.39	9011.75	9843.91	9380.46	11292.7	12813.7	13573.2	10346.7	10957.3	11388.4
P07363	3	2	11.82	0.00236322	1.50694	1.50694	C26-PBS	CTRL	Docking protein 2 OS=Mus musculus GN=Dok2 PE=1 SV=1	459.414	394.941	411.654	647.015	302.661	308.774	232.047	491.904	390.346	434	125.802	224.255	164.306	399.546	493.073	511.126	1022.76	953.2	762.05	692.308	408.678	453.106	596.415	431.224	574.883	616.711	488.56	528.339	763.898	1027.79	1086.04	925.676	500.127	760.799	540.666	881.445	998.84	878.353
P07364	10	2	37.0323	0.000606995	1.50624	0.663906	CTRL	C26-PBS	Protein ABHD18 OS=Mus musculus GN=Abhd18 PE=2 SV=1	1078.32	1026.47	865.344	688.653	1357.86	1513.71	1761.04	751.475	666.15	767.14	1194.45	1305.49	1367.44	718.41	593.023	693.351	1226.52	1466.55	1446.68	715.902	714.228	653.394	665.489	602.3	700.674	591.657	658.209	802.133	527.554	450.425	535.782	505.315	1099.76	884.074	966.833	797.109	875.791	855.502
P07365	5	2	31.865	9.44953e-06	1.50532	0.664312	CTRL	C26-PBS	Carboxylesterase 1C OS=Mus musculus GN=Ces1c PE=1 SV=4	3416.55	2872.47	3075.01	3215.32	4008.17	3936.25	5316.49	3832.33	3900.48	4720.39	3706	4101.26	4013.11	2676.05	2742.69	2944.33	1943.53	2058.31	2435.72	2269.66	1964.99	2498.41	2520.08	2451.85	2595.59	3285.2	2055.61	1761.66	2229.6	2183.31	1999.96	2303.95	2221.75	2324.59	2651.86	1837.99	2047.45	1919.98
P07366	10	4	65.8471	0.00596328	1.50496	0.664471	CTRL	C26-PBS	Protein NipSnap homolog 2 OS=Mus musculus GN=Gbas PE=1 SV=1	2076	1123.11	1133.72	1571.33	3262.68	3300.43	4023.81	1199.93	1362.72	1358.68	2168.32	2109.74	2025.68	1299.69	1318.26	1335.03	2612.32	2900.2	3262.34	1379.44	988.164	1106.06	1149.16	1030.4	1105.59	1135.22	843.693	950.629	1327.6	1699.22	1556.73	1654.81	1194.36	1710.88	1840.1	1824.14	1921.14	1792.04
P07367	13	2	69.8873	0.00578209	1.48777	1.48777	C26-PBS	CTRL	Protein bicaudal D homolog 2 OS=Mus musculus GN=Bicd2 PE=1 SV=1	3298.36	3806.43	3758.03	4842.02	1810.58	1765.9	1847.72	3080.64	3293.8	3300	4117.4	4492.64	4932.69	2642.95	2759.69	2847.85	3172.05	3450.18	3449.96	4907.21	2824.34	2837.59	3416.61	4646.75	5013.35	4841.26	3057.22	3104.21	4585.3	9447.47	10018.9	9983.47	3742.21	3723.44	3512.83	4530.12	4536.71	4508.03
P07368	26	13	189.401	2.12873e-05	1.48642	0.672756	CTRL	C26-PBS	Pyruvate dehydrogenase E1 component subunit beta, mitochondrial OS=Mus musculus GN=Pdhb PE=1 SV=1	22638	16817.6	17571.9	15548.4	28468.5	28191.2	30606	15904.3	16535.4	16118.6	28160.5	30333.2	32021.3	16601.4	16443.5	17180.1	26032.6	27051.1	27899.1	15229.9	13825.4	14763.8	15515.5	12587.2	14191.7	14760.1	14245	14272	12870.1	13722.1	14054.3	14076.3	19789.1	16170.3	16485.7	17303.8	17517.9	17987.3
P07369	13	2	66.8039	0.00173799	1.48578	1.48578	C26-PBS	CTRL	Voltage-dependent L-type calcium channel subunit beta-2 OS=Mus musculus GN=Cacnb2 PE=1 SV=1	2548.86	2601.26	2569.3	2356.16	2793.35	2509.65	3561.14	4020.54	4380.72	4580.55	1599.75	1472.08	1688.24	2877.8	2568.85	2819.18	1134.96	1115.62	1230.27	3787.05	3392.12	3488.75	3800.65	5560.45	6424.59	6762.73	2596.94	2636.71	1999.6	2997.68	2995.91	3115.02	4660.55	3858.7	3826.8	3290.67	3308.58	3450.4
P07370	38	20	257.602	6.31726e-05	1.48549	0.673178	CTRL	C26-PBS	Malate dehydrogenase, mitochondrial OS=Mus musculus GN=Mdh2 PE=1 SV=3	78999.4	61779	65561.8	63164.2	89065	89539.7	101616	51639.2	53294.2	57333.1	99688.4	104658	109597	59394.2	57992.3	57126.5	95149.3	100209	105182	53180.7	46726.1	47952.3	51146.5	38997.4	41457	42636.5	43973.5	45803.6	42639.4	46699.4	47326.6	48585.9	78739	65860.1	64719.5	66257	67933	69799.3
P07371	182	60	1085.32	0.0340717	1.47809	0.67655	CTRL	C26-PBS	Alpha-actinin-2 OS=Mus musculus GN=Actn2 PE=1 SV=2	146267	84512.7	84045.8	59860.9	263864	262921	257353	72683.3	70768	66960.9	174381	180458	175774	101305	102010	98676.2	188696	191440	197088	98956.6	101051	97373.7	97649.8	90177.5	92208.5	91879.6	111275	107563	88209.5	83734.7	82322.1	80446.2	127427	86842.3	84881.4	117783	120862	119532
P07372	49	22	340.002	5.99045e-05	1.47497	0.677979	CTRL	C26-PBS	Cytochrome b-c1 complex subunit 2, mitochondrial OS=Mus musculus GN=Uqcrc2 PE=1 SV=1	34404.3	26289	28503.3	28815.9	40443.8	40761.1	40347.9	20677	21520.7	21518.4	40573.1	45878.2	47858.6	26245.1	27135	27078	43744.4	44781.3	47106.8	23325.4	19808.2	20183.2	22210.5	18578.4	19952.1	21507.7	20942.9	20926.6	22494.2	22215.7	22408.6	22617.9	29313.9	27016.5	28236.3	26792.5	26510.9	28140.9
P07373	6	2	26.7518	4.03086e-09	1.47215	0.679279	CTRL	C26-PBS	40S ribosomal protein S12 OS=Mus musculus GN=Rps12 PE=1 SV=2	1839.63	1641.65	1790.39	1843.82	2052.33	1905.61	2316.78	1752.78	1884.13	1911.7	2127.14	2146.35	2311.2	1687.33	1503.69	1660.72	1511.29	1473.85	1592.52	1249.62	1009.6	1113.09	1210.62	1510.15	1638.41	1735.2	1108.88	1057.97	1263.92	1202.5	1249.04	1237.51	1349.07	1256.82	1338.99	1013.75	1115.71	1081.92
P07374	15	4	91.7194	0.00501092	1.46168	0.684145	CTRL	C26-PBS	Pre-B-cell leukemia transcription factor-interacting protein 1 OS=Mus musculus GN=Pbxip1 PE=1 SV=2	10224.4	5808.08	6741.32	7772.88	13944.7	13952.9	17893.3	7855.26	8535.34	9090.87	8228.45	9183.07	10911.9	5659.02	5933.95	6904.72	14538.9	14967	16117.1	6994.95	5938.67	6412.56	7846.9	3301.52	3442.33	3796.09	6030.81	6556.03	9003.68	6329.7	6905.3	6951.83	7204.4	7649.25	7992.74	9497.81	10432.6	10616.8
P07375	32	8	247.008	0.000213629	1.45965	1.45965	C26-PBS	CTRL	PDZ and LIM domain protein 5 OS=Mus musculus GN=Pdlim5 PE=1 SV=4	25262.9	22421.3	23298.4	14790	30428.4	30201.7	33868.1	31307.3	32976	32040.5	19229.4	16491	15434.8	33392.9	33093.5	33151.3	18240.7	18130.2	16236.4	36875	38596.8	39398.1	42594.7	43828.8	44981.1	49638.9	25856.6	26377.6	18225.6	33965.5	34935.1	34736.1	51545	39224.3	40023.2	32920.7	33060.4	33841.1
P07376	11	2	50.2096	0.000516311	1.44766	0.690771	CTRL	C26-PBS	T-lymphoma invasion and metastasis-inducing protein 1 OS=Mus musculus GN=Tiam1 PE=1 SV=1	496.948	348.362	289.833	314.705	693.146	767.283	724.096	334.559	343.585	389.127	471.814	459.001	470.49	461.849	453.909	447.412	603.931	677.87	694.099	343.277	275.797	327.009	281.201	254.218	253.411	230.892	370.525	375.2	333.753	432.574	410.754	537.334	401.582	376.988	267.031	310.345	391.767	348.614
P07377	76	21	366.621	0.000497817	1.44535	0.691876	CTRL	C26-PBS	ADP/ATP translocase 1 OS=Mus musculus GN=Slc25a4 PE=1 SV=4	103337	70573.6	75586.2	62794.1	169978	172024	184383	79312.2	82946.2	90484.9	107371	122421	128586	70668.4	73215.4	75831.4	92271	97035.8	104586	71496.5	67349.4	74209.8	81017	65791.8	73608.2	80904.1	67712.1	68319	59103.6	59034.1	60242.3	61820.6	89711.1	73056	76262	73050.1	75680.7	80064.5
P07378	30	5	161.711	0.000453423	1.44519	1.44519	C26-PBS	CTRL	Collagen alpha-1(II) chain OS=Mus musculus GN=Col2a1 PE=1 SV=2	5215.61	4908.51	4548.88	4900.7	5479.53	5231.97	5846.94	7443.05	6648.94	8268.11	3906	3647.43	4212.08	6033.96	6014.46	6858.02	3136.44	3321.07	3474.9	7537.55	6570.07	6442.5	7055.75	11362.6	12181.9	13686.7	7248.69	7083.04	6416.83	5955.06	6242.08	6801.99	8755.98	6691.06	7269.59	5100.58	5309.84	5501.57
P07379	27	4	123.181	9.31365e-06	1.43201	1.43201	C26-PBS	CTRL	Filamin-A OS=Mus musculus GN=Flna PE=1 SV=5	2210.1	2430.32	2126.01	2915.76	2101.47	2035.27	2132.68	1985.15	2076.26	2031.9	1495.11	1743.28	1700.42	1840.25	1970.32	2010.43	3156.25	2958.02	3072.93	3164.89	2515.05	2652.58	2317.24	3589.98	3480.87	3342.57	2620.94	2842.57	3306.22	3885.47	3605.73	3717.39	1855	3125.77	2897.59	3591.14	3683.06	3938.92
P07380	25	4	175.606	8.44267e-06	1.43057	0.699022	CTRL	C26-PBS	NADH dehydrogenase [ubiquinone] iron-sulfur protein 4, mitochondrial OS=Mus musculus GN=Ndufs4 PE=1 SV=3	2180.83	1808.23	1980.9	2069.07	2304.8	2333.7	2511.49	1715.32	1742.47	1863.85	2668.43	2437.23	2739.47	1703.79	1624.75	1763.48	2548.98	2673.9	2765.17	1524.45	1393.75	1355.82	1491.35	1011.91	920.935	988.084	1714.65	1818.44	2056.17	1446.62	1592.48	1686.15	1784.3	1636.34	1851.9	1498.39	1630.49	1562.34
P07381	32	10	251.48	0.00186723	1.42937	0.699608	CTRL	C26-PBS	Long-chain specific acyl-CoA dehydrogenase, mitochondrial OS=Mus musculus GN=Acadl PE=1 SV=2	26401.4	18214.6	18314.4	17615.9	33653.2	35167.2	38042.9	16139.9	16874.2	16955.1	36057.8	40010.2	39276.5	17949.4	18329.5	18433.4	30764.4	30675.8	32750	18470.6	16625.3	16430.3	17740.9	17912.9	18481	20908	19567.3	19830.2	17251.2	14268.1	15163.7	15618.7	22765.6	19752.8	20619.1	19357.2	19805.4	20373
P07382	148	57	850.84	0.00127939	1.42877	1.42877	C26-PBS	CTRL	Collagen alpha-1(I) chain OS=Mus musculus GN=Col1a1 PE=1 SV=4	156631	120166	129686	126463	172330	174325	199307	243575	263289	262718	94764.1	97899	100253	170925	187346	187942	93438.8	94995.5	99938	223790	234349	244522	276972	259406	274426	296817	137950	143565	139868	222807	235306	243008	298130	269776	276841	155627	155870	162972
P07383	18	6	126.92	0.000713546	1.42607	0.701228	CTRL	C26-PBS	Mitochondrial 2-oxoglutarate/malate carrier protein OS=Mus musculus GN=Slc25a11 PE=1 SV=3	9384.12	6130.5	6522.76	6924.37	14411.2	14309.6	15894.3	6362.45	6652.04	6711.15	9049.88	10506.4	10867.1	6334.83	6815.74	7261.32	11134.1	11263.8	11762.6	6580.41	5700.71	6107.91	6389.61	5276.8	5479.91	6014.84	6417.24	6751.7	7774.24	5926.02	5813.1	6200.33	7848.84	7507.19	7297.44	7181.04	7295.73	7464.71
P07384	6	2	47.8183	0.0148213	1.42168	1.42168	C26-PBS	CTRL	Glutaredoxin-3 OS=Mus musculus GN=Glrx3 PE=1 SV=1	5817.66	8804.07	7396.58	2137.92	4049.08	4207.74	1904.32	5753.44	4644.95	3233.12	4661.22	5073.83	4056.47	8638.17	8320.59	7700.46	8268.76	8543.37	7323.77	8270.85	7388.41	8128.08	7140.4	7656.97	7816.94	6479.14	7804.46	7796.34	3091.72	11161.9	11082.2	9282.93	12506.2	4791.66	3249.5	11344.6	11803	10350.8
P07385	11	4	69.6493	0.0105686	1.41733	1.41733	C26-PBS	CTRL	Enhancer of filamentation 1 OS=Mus musculus GN=Nedd9 PE=1 SV=2	4364.39	3950.68	4432.29	3931.24	4635.2	4542.31	4941.91	7003.95	7291.29	7052.34	1339.62	1158.88	987.669	8119.22	8596.83	8308.36	819.615	742.168	705.44	6185.79	7282.68	8139.65	8878.4	8213.66	9458.91	10803.9	5177.92	5428.41	4952.16	5306.49	5443.17	5433.64	4883.5	4642.54	4680.18	4317	4204.92	4097.07
P07386	5	2	30.3558	0.004154	1.41189	0.70827	CTRL	C26-PBS	Heat shock protein beta-1 OS=Mus musculus GN=Hspb1 PE=1 SV=3	1405.11	1341.82	1163.34	1094.95	1814.88	1663.36	1821.11	749.469	651.2	680.823	1400.69	1456.85	1373.25	1984.73	1469.03	1154.3	1930.83	1875.8	1665.54	995.197	1655.52	1249.89	1053.87	1236.15	984.952	830.456	1325.39	1154.83	692.145	819.479	670.106	638.801	960.965	599.981	647.77	1162.77	1285.05	945.416
P07387	82	16	550.702	0.00566626	1.41151	1.41151	C26-PBS	CTRL	Vimentin OS=Mus musculus GN=Vim PE=1 SV=3	12320	10984.8	11003.3	10349.6	12916	13152.6	13643.1	14317	14816.5	15282	11404.9	11405.8	11221.6	14320.2	13726.4	13615.7	9396.59	9878.64	10325.5	17389.8	14973.3	17062.3	19512.4	19498.8	36683.8	43745.7	12470.7	12173.3	11877.6	15145.5	15574	16265.1	14755.5	12703.2	12932.1	12186.6	12432.9	13023.4
P07388	5	3	30.3491	0.000678102	1.38818	0.720367	CTRL	C26-PBS	ATP synthase protein 8 OS=Mus musculus GN=Mtatp8 PE=1 SV=1	2701.96	2449.82	2439	2388.35	3302.3	3371.33	2756.23	1808.39	1867.06	1603.11	3157.07	3402.11	3401.66	1831.51	1954.72	2041.9	3454.05	3739.98	3666.77	1946.41	1693.63	1777.51	1740.22	1372.33	1253.12	1336.57	2333.36	2393.15	2269.28	2161.38	2104.61	2181.63	1716.61	2082.97	2104.85	2097.9	2130.99	2285.22
P07389	106	50	567.085	0.00216817	1.38348	0.722815	CTRL	C26-PBS	ATP synthase subunit alpha, mitochondrial OS=Mus musculus GN=Atp5a1 PE=1 SV=1	216062	145600	151864	140025	337887	340950	370813	155066	163650	163979	239293	252048	267068	145336	152899	146586	231488	232766	251790	156173	154570	150757	164741	149536	149167	158494	148677	149091	135316	128937	136986	139592	180751	165163	166560	171358	178578	182830
P07390	79	14	458.465	0.0127391	1.38192	1.38192	C26-PBS	CTRL	Rho-associated protein kinase 1 OS=Mus musculus GN=Rock1 PE=1 SV=1	12786.5	9727.14	10328.2	13506.8	16048.9	16577	17568.1	11375.9	12126.1	12673.9	10650.2	11977	12405.6	10295	10995	11283.2	13916.7	13916.9	14785.2	17669.9	10933.2	11994.8	13651.1	32102.6	36556.1	39076.5	12070.7	12364.6	16296.1	14347.1	15058.1	15194.4	13958.8	15716.9	15537.8	14268	14317.1	14614.8
P07391	43	14	346.832	0.00673556	1.37701	0.726209	CTRL	C26-PBS	Pyruvate dehydrogenase E1 component subunit alpha, somatic form, mitochondrial OS=Mus musculus GN=Pdha1 PE=1 SV=1	33995.5	21582.1	22926	20290.3	58877.6	58996.1	54931	24872.2	25221.3	24265.7	37105.5	41824.3	42496.7	22481.8	22855.6	23741.1	36046.5	35555.8	37848.7	24687.8	22179.4	23633.8	25343.4	28264.4	29851.8	29940.1	21171.2	22146.2	19570.1	22483.7	22090.9	23895.3	28553.8	23490.3	22968.2	25397.6	25997.7	27402.8
P07392	20	4	135.929	0.000648962	1.37537	0.727076	CTRL	C26-PBS	Enoyl-CoA delta isomerase 1, mitochondrial OS=Mus musculus GN=Eci1 PE=1 SV=2	5136.24	3846.05	4107.07	3164.38	7537.74	7872.7	7720.52	4021.34	4456.09	4493.45	5189.83	5214.44	5402.03	3630.06	3604.4	3656.4	6054.61	6136.57	6344.55	3734.43	3598.81	3773.61	4102.36	2696.68	2712.4	3025.42	3737.55	3724.95	3424.03	3464.53	3496.61	3617.23	4197.7	3860.76	3859.57	4693.88	4542.29	4691.43
P07393	32	16	239.613	0.000117441	1.37024	1.37024	C26-PBS	CTRL	Fibrinogen beta chain OS=Mus musculus GN=Fgb PE=1 SV=1	22216.1	26248.6	25552.2	17560	16681.1	16255.3	16050.2	24352.3	24292.8	21382.9	25832.3	24621.1	22203.6	32535.6	31846.4	29945.9	15914.8	15176.7	13438.7	30441.4	35955.2	31126	30281.7	33938.3	31076.1	31624.8	40517.3	39971.3	35653.1	25792.9	25404.8	23483.8	35442.3	24798.1	24755.3	26015.3	26459.9	25649.3
P07394	23	2	112.827	0.0149477	1.36786	0.731067	CTRL	C26-PBS	BICD family-like cargo adapter 2 OS=Mus musculus GN=Bicdl2 PE=1 SV=1	269.518	284.637	306.28	148.016	325.88	289.069	176.917	274.5	282.725	289.708	449.687	481.014	368.551	282.997	240.774	205.894	149.389	141.969	153.313	197.036	178.167	211.026	235.947	245.935	311.073	268.765	221.152	224.303	129.932	246.94	133.683	149.621	249.339	144.785	106.297	163.145	148.284	178.246
P07395	18	8	89.4751	0.00567473	1.36705	0.731503	CTRL	C26-PBS	Cytochrome c oxidase subunit 6C OS=Mus musculus GN=Cox6c PE=1 SV=3	6781.67	3902.55	4379.64	4278.52	10438.4	10767	12239.1	5098.54	5132.08	5402.48	7374.13	7069.4	7877.98	4567.53	4837.91	4556.77	7849.36	7924.96	8373.68	4960.81	4538.44	4332.02	5040.17	4637.7	5502.88	5302.16	4404.7	4329.17	4818.48	4634.44	4722.07	4843.86	4943.3	5158.88	5455.7	5397.68	5384.5	5848.39
P07396	70	13	486.891	0.0475403	1.36631	1.36631	C26-PBS	CTRL	Keratin, type I cytoskeletal 42 OS=Mus musculus GN=Krt42 PE=1 SV=1	7066.03	6705.65	6298.02	5521.82	7828.2	7325.75	7394.45	8941.43	9278.85	8908.76	5883.08	5886.94	5725.04	7144.88	6867.71	6367.23	7354.16	6976.72	6779.83	9654.36	7290.73	7402.74	6992.47	5584.79	5515.67	5808.84	17706.3	16844.2	14810.4	14621.3	15183.9	14782.5	9410.96	7196.95	7083.36	6036	6115.96	5391.39
P07397	31	2	155.403	0.00561844	1.36487	1.36487	C26-PBS	CTRL	Adenomatous polyposis coli protein OS=Mus musculus GN=Apc PE=1 SV=1	4902.7	7649.09	7438.48	3929.09	3555.91	3762.9	3010.35	6099.04	5583.55	4632.2	4651.48	4699.49	4352.28	5754.38	5427.79	5231.49	4706.31	4342.27	3422.46	6691.53	8393.44	8382.87	8292.14	8593.19	8703.23	7990.66	8436.45	8188.08	5382.83	6299.28	5761.14	4424.58	5344.42	3308.44	2764.19	6892.75	7002.04	6287.81
P07398	11	2	50.0446	0.00660034	1.3644	1.3644	C26-PBS	CTRL	Gamma-taxilin OS=Mus musculus GN=Txlng PE=1 SV=1	682.237	411.632	419.249	644.889	715.061	783.495	808.051	505.099	489.994	593.453	627.864	657.101	624.249	820.483	693.724	705.704	874.954	876.755	1028.52	930.844	881.955	906.491	1127.35	445.838	441.435	539.931	1061.42	1179.77	1578.4	839.793	879.925	962.569	642.372	1044.82	1113.31	986.441	1032.46	1090.93
P07399	78	44	395.143	0.000584435	1.36373	0.733283	CTRL	C26-PBS	ATP synthase subunit beta, mitochondrial OS=Mus musculus GN=Atp5b PE=1 SV=2	211582	160587	164299	157897	290778	288822	319177	143256	151516	155367	236042	256137	261135	151204	155051	158215	245232	248790	264978	155150	143234	147767	153932	148066	146963	164971	142266	141892	137005	133236	133423	138404	200042	171438	169644	170045	169608	180758
P07400	17	3	90.5875	0.000721725	1.3606	1.3606	C26-PBS	CTRL	ATPase family AAA domain-containing protein 5 OS=Mus musculus GN=Atad5 PE=1 SV=1	13812.1	9309.55	10534.7	11757.3	15800.1	15880.1	17620	18219.2	20494.8	18479.8	12540.7	13003.7	14346.1	11694.3	11676.5	12336	11418.2	11383.1	12123.1	18792.8	13089.1	14108	16078.2	19215.5	20482.4	23524.6	21486	22808.8	20457.6	24139.6	23425.7	26621.6	17307.2	19400.1	19797.7	11763	11892.6	12672.1
P07401	4	3	50.1456	0.0186324	1.34909	0.741243	CTRL	C26-PBS	Up-regulated during skeletal muscle growth protein 5 OS=Mus musculus GN=Usmg5 PE=1 SV=1	8659.66	6675.12	6702.63	4080.31	13551.2	13670.1	12741.4	5428.1	5125.5	4351.66	11002.6	11384.2	10623.9	7231.43	6925.91	6614.81	10135.5	9935.2	9694.29	6418.91	6972.09	6158.98	6705	8215.95	6844.9	7490.3	7057.14	7000.64	4619	6156.46	5730.02	5792.98	8154.9	4755.19	4631.68	6354.94	6260.68	6639.52
P07402	12	2	89.8503	0.000460987	1.34805	1.34805	C26-PBS	CTRL	Glutathione S-transferase P 1 OS=Mus musculus GN=Gstp1 PE=1 SV=2	1936.82	2576.19	2622.34	1561.95	2335.99	2159.11	1589.48	1745.62	1901.1	1399.04	1906.89	1693.75	1485.67	2116.63	1999.62	2017.12	1916.01	2015.71	1820.53	2610.92	2649.66	2821.09	2660.01	3240.44	3186.58	2908.37	2228.14	2068.46	1633.98	3622.24	3548.47	3142.51	2679.64	1755.64	1484.17	2492.25	2316.94	2557.98
P07403	15	5	113.604	0.0418638	1.34349	0.74433	CTRL	C26-PBS	ATP synthase subunit O, mitochondrial OS=Mus musculus GN=Atp5o PE=1 SV=1	2280.19	2055.04	1899.04	1337.28	2246.26	2300.33	2160.57	1134.05	1007.13	887.463	3299.08	2927.63	2564.88	2667.45	2354.18	1892.19	3574.52	3610.53	3125.75	1697.21	1907.05	1818.11	1452.21	1120.94	981.506	790.799	2615.05	2468.6	1489.15	1821.86	1678.29	1401.06	2691.79	1245.32	1096.59	2036.18	1974.75	1960.58
P07404	9	3	47.3782	0.0284706	1.33817	1.33817	C26-PBS	CTRL	Protein kinase C delta type OS=Mus musculus GN=Prkcd PE=1 SV=3	2307.29	1495.47	1691.45	1537.87	2122.33	2047.46	2260.29	3200.67	3756.81	3787	2871.67	2841.58	3173.05	2814.3	3535.74	2801.04	524.928	536.517	533.073	3087.55	3512.61	3227.93	4083.07	2929.56	3061.17	3506.38	1948.41	1965.33	1676.51	2364.85	2850.11	2835.83	5471.75	4741.08	4439.8	2450.48	2043.93	2467.05
P07405	4	2	23.3606	0.0053024	1.33513	1.33513	C26-PBS	CTRL	Probable ATP-dependent RNA helicase DDX27 OS=Mus musculus GN=Ddx27 PE=1 SV=3	2850.23	1821.49	2155.82	2393.39	3115.87	3428.38	3329.33	3997.4	4710.64	4473.46	2283.15	2853.35	2473.05	1487.59	1824.93	1801.55	2970.33	2999.91	3184.55	3805.42	2826.73	3265.68	4442.73	4227.42	4772.06	6190.37	2333.67	2424.28	3043.91	2980.82	3064.65	3190.18	2801.23	5013.44	4890.86	4292.34	4294.98	4442.28
P07406	12	6	82.3499	0.0213675	1.33315	0.750106	CTRL	C26-PBS	CDGSH iron-sulfur domain-containing protein 1 OS=Mus musculus GN=Cisd1 PE=1 SV=1	1194.25	740.895	708.348	794.19	2020.67	1974	1672.75	783.139	715.337	754.013	1102.68	1070.7	1007.93	1055.33	1013.26	1015.14	1743.66	1673.16	1651.2	895.81	764	778.265	779.192	886.625	1025.94	995.8	604.793	766.557	791.551	1155.59	1092.16	1077.45	741.596	777.979	764.893	1072.95	1110.18	939.055
P07407	26	5	178.195	0.0113761	1.32994	0.751911	CTRL	C26-PBS	Electron transfer flavoprotein-ubiquinone oxidoreductase, mitochondrial OS=Mus musculus GN=Etfdh PE=1 SV=1	4006.74	2628.76	2579.08	2837.13	7235.4	7417.15	7442.59	2898.19	3319.5	3436.53	3730.02	3991.71	4102.61	2891.43	3007.86	2630.37	4082.63	3898.74	3991.57	3012.71	2914.12	2921.44	3283.35	2797.46	2818.73	3186.86	3246.16	3265.56	3309.36	3039.86	3010.37	3137.38	3059.61	2723.92	2920.88	2898.43	2781.94	2913.37
P07408	39	16	278.217	0.000897889	1.32975	0.75202	CTRL	C26-PBS	Isocitrate dehydrogenase [NAD] subunit alpha, mitochondrial OS=Mus musculus GN=Idh3a PE=1 SV=1	45036.4	33916.4	35646.1	33748.7	62006.9	64829	69556.4	32051.4	33729.1	33879.9	46860.2	50743.5	53963.5	32068.4	32318.1	34046.5	52759.6	53362.5	55169.7	33868.3	30927	31020.4	35493.9	32460.4	35312.1	37758.3	30168.4	31460.6	32758.6	32298.7	33399.6	32734.5	38244.3	31834.3	33076.5	36662.6	36416	37603.2
P07409	34	11	269.51	0.00341244	1.32954	0.752138	CTRL	C26-PBS	Cytochrome c oxidase subunit 4 isoform 1, mitochondrial OS=Mus musculus GN=Cox4i1 PE=1 SV=2	40410	27711.6	29957.1	27936.5	55199.5	56975.8	63958.3	28009.3	30557.7	31994.8	46874.6	52346.7	52656.3	27133.4	28034.3	28478.9	44314.9	45539.6	49700	30393.9	27399.5	28810.1	32483.9	27664.4	29116.8	32204.2	28401.3	28701.1	28623.1	26007.2	26913.9	28200.4	35097	33545.6	35217.5	31948.1	32480	34275.9
P07410	75	13	462.999	1.14253e-09	1.32404	0.755262	CTRL	C26-PBS	Sodium/potassium-transporting ATPase subunit alpha-2 OS=Mus musculus GN=Atp1a2 PE=1 SV=1	6922.27	6793.92	6533.05	6423.96	7638.03	7534.96	8157.4	6301.94	6389.42	6349.57	8368.46	7903.6	8609.17	6201.67	6251.88	6258.25	6175.34	6287.95	6422.36	5228.13	5156.01	5369.79	5303.95	4709.16	4820.19	4825.78	6024.67	5639.76	5758.08	5876.93	5394.61	5437.92	5431.5	4817.71	4694.17	4935.9	4976.7	4933.51
P07411	6	3	33.4149	0.00228804	1.32168	0.756616	CTRL	C26-PBS	Serum amyloid P-component OS=Mus musculus GN=Apcs PE=1 SV=2	6609.57	5924.14	6066.97	5553.15	10030.2	10114.4	11277.3	5604.43	5869.16	6151.7	7119.55	7586.26	7806.52	5363.27	5636.23	5777.57	4192.55	4333.22	4565.74	5000.9	4315.69	4831.25	5264.96	5755.55	6278.42	6958.79	5326.09	5261.62	5176.55	4662.46	4968.8	5278.77	4008.18	4660.85	4865.38	4113.98	3956.88	4332.03
P07412	29	5	142.739	0.0112482	1.31943	0.757903	CTRL	C26-PBS	Collagen alpha-1(XII) chain OS=Mus musculus GN=Col12a1 PE=2 SV=3	12192.5	19214.8	20892.9	20140.7	7870.02	7972.53	8257.36	9466.93	10026.1	9496.24	12676.1	15030.3	15451.4	10645.5	11409.9	12004.6	9835.91	9367.58	9706.21	9240.74	8718.66	8158.07	9935.75	5290.02	5730.54	6225.54	8130.1	8459.17	9760.95	8899.44	8282.26	8633.59	14771.1	13292.4	12448.9	10105.9	9382.37	10108.5
P07413	67	29	426.21	0.00213624	1.31889	0.758212	CTRL	C26-PBS	Trifunctional enzyme subunit alpha, mitochondrial OS=Mus musculus GN=Hadha PE=1 SV=1	43439.4	31638.2	34200.5	31623.8	61295	62232.7	69085.2	32283.7	34004.7	34896.8	47809.3	47835.6	52501.7	28993.7	29635.1	29892.4	49014.7	50770.7	54194.7	32936.2	31409.7	31766	34656.5	32376.5	32821.1	34663.7	31095.7	31544.6	29645.5	29773.3	30139.8	30739.4	36574.2	34171.7	34018	34584.1	34891.7	37980.7
P07414	32	8	248.23	9.32402e-07	1.31864	1.31864	C26-PBS	CTRL	Hemopexin OS=Mus musculus GN=Hpx PE=1 SV=2	6013.11	4865.06	4961.82	5557.36	7081.37	7444.93	7996.59	6291.4	6165.62	5789.46	4816.3	5355.72	5611.91	5054.21	5194.79	5428.86	6084.96	6817.08	7718.48	7929.11	7983.95	7416.62	8705.75	7210.93	7960.83	8520.03	8050.77	7618.12	8850.11	6650.49	7680.01	8698.52	8700.47	9804.13	8759.95	7105.52	6599.43	6408.31
P07415	49	20	289.062	0.00254856	1.31808	0.758678	CTRL	C26-PBS	Citrate synthase, mitochondrial OS=Mus musculus GN=Cs PE=1 SV=1	60198.1	50613.6	54439.3	37604.8	79755.1	78125.3	63559.6	43058.3	39866.9	34720.3	79343.4	79187.5	75880.2	49374	48468.2	49180.4	75065.3	74121	71203.2	45671	44765.2	47754.6	46267.5	42438.7	43979.5	41637.8	42217.9	43008.9	35447.1	42246.7	41733	38993.9	66609.8	44605.3	40383.5	52958.6	53338.8	53690.8
P07416	8	2	30.8981	0.047855	1.31722	0.759177	CTRL	C26-PBS	60S ribosomal protein L10 OS=Mus musculus GN=Rpl10 PE=1 SV=3	589.316	966.997	845.502	250.052	675.276	535.817	327.352	615.054	490.033	265.492	781.356	679.978	534.315	854.196	694.505	638.542	548.124	468.001	437.104	447.396	543.189	501.404	466.348	716.047	656.761	490.403	531.897	554.645	327.398	534.121	539.879	437.292	420.277	173.501	103.413	382.285	363.731	310.535
P07417	59	11	260.299	0.00756653	1.31269	1.31269	C26-PBS	CTRL	Fibrous sheath-interacting protein 2 OS=Mus musculus GN=Fsip2 PE=1 SV=3	106878	104072	112068	70180.2	115432	116369	129791	155875	167192	171816	76122.5	79307.3	79015.9	131297	133458	130021	50167	50624.9	51003.6	140298	160381	165241	177288	160393	170408	182195	125189	128458	82967.2	116761	118771	119499	223598	129795	133989	108155	108972	113299
P07418	7	2	38.3334	0.000377337	1.30595	0.765726	CTRL	C26-PBS	Prosaposin OS=Mus musculus GN=Psap PE=1 SV=2	5550.43	4452.44	4491.17	5347.49	6399.13	7130.78	9165.58	5145.45	5542.43	6154.1	5449.55	6753.55	7457.68	3731.56	4136.54	4526.6	4678.68	4156.14	5188.9	4250.11	4228.23	3815.68	4723.32	3936.5	3541.78	4737.98	4035.13	4114.38	4841.98	3818.65	3922.71	4307.35	4258.53	4972.17	5461.62	3825.12	3786.09	4174.74
P07419	13	4	60.6749	0.0250409	1.30544	0.766025	CTRL	C26-PBS	Zinc finger protein 618 OS=Mus musculus GN=Znf618 PE=2 SV=3	51972.9	51312.4	56636.6	40746.9	78153.6	78239.5	86740.5	62311	67826.5	70112.1	45728.4	45844.4	50453.7	31835	31687.4	31365.6	34436	35513.2	36568.9	39812.5	50636.8	53285.6	57640.1	22287.6	24748.9	24561.2	45421.2	45060.5	39877	29970.8	31884.5	30993.6	65342.7	39241.6	40732.1	36732.8	38002.2	40206.2
P07420	114	63	618.145	0.00256215	1.30509	0.76623	CTRL	C26-PBS	Aconitate hydratase, mitochondrial OS=Mus musculus GN=Aco2 PE=1 SV=1	212183	150627	154151	124027	311850	315279	329835	171344	174580	170803	246642	253464	259128	166201	164225	167145	216041	220854	223099	162581	155069	160543	165480	158566	170575	173361	157264	157815	138882	144266	143473	146005	206888	163124	158111	172660	175461	178918
P07421	26	9	193.943	0.00621368	1.30455	0.76655	CTRL	C26-PBS	NADH dehydrogenase [ubiquinone] flavoprotein 1, mitochondrial OS=Mus musculus GN=Ndufv1 PE=1 SV=1	10497.2	7450.28	7297.87	7001.83	16043.8	15630	17676.9	7781.68	8024.11	8098.37	10471.9	10549.5	11353.5	7947.35	7492.52	7736.67	12854.2	12507.9	13030.9	8046.61	7455.08	7435.25	7602.95	8941.17	9394.65	9177.05	7706.04	7810.41	7570.01	7419.33	7162.08	7158.69	8798.39	7157.24	7018.75	8662.5	9207.15	9162.31
P07422	41	12	310.155	0.00752717	1.30398	0.766881	CTRL	C26-PBS	Succinate dehydrogenase [ubiquinone] flavoprotein subunit, mitochondrial OS=Mus musculus GN=Sdha PE=1 SV=1	19148.7	12884.2	12811.6	13709.7	30099	29797.6	32848.1	14412.7	14867.5	15761.3	20066.3	22159.5	23362.9	13218	13744.9	13952.2	19954.8	19790.8	21236	14684.8	13044.5	15074.6	15526.9	14813.2	16140.1	17359.2	13231.5	13320	13500.9	12076.3	12721.8	14107.3	14970.8	15420.6	16429.2	15434.5	15138.7	16016.1
P07423	60	9	342.986	6.27057e-06	1.3039	0.766929	CTRL	C26-PBS	Laminin subunit gamma-1 OS=Mus musculus GN=Lamc1 PE=1 SV=2	26803.2	22272.1	24462.6	26383.5	27348	29240.1	34797.7	27239.5	29929.5	31980.3	26806.5	30109.2	32188.9	25695.2	24715.1	27491.3	20540.7	18944.6	22312.2	20556.1	19806.2	20077.7	22265.3	17455.4	19234.9	19642.4	24191.3	24812.2	27390	19386.6	19988.7	21153.5	21509.2	18758.7	22211.8	16683.6	17277.2	18165.7
P07424	9	3	41.4956	0.0464989	1.30301	0.767456	CTRL	C26-PBS	NADH dehydrogenase [ubiquinone] 1 alpha subcomplex subunit 6 OS=Mus musculus GN=Ndufa6 PE=1 SV=1	1676.04	1162.1	1279.63	982.248	1414.36	1297.64	1443.05	1155.14	1221.08	1184.65	1903.11	1601.25	1896.32	1429.83	1153.12	1410.52	3130.32	3304.9	3199.48	1286.29	1010.23	1146.37	1214.83	799.137	889.759	769.702	1207.53	1232.31	1049.29	1410.65	1473.96	1350.67	1673.24	1494.92	1380	1609.44	1708.88	1732.26
P07425	31	14	187.821	2.48836e-07	1.30094	1.30094	C26-PBS	CTRL	PDZ and LIM domain protein 7 OS=Mus musculus GN=Pdlim7 PE=1 SV=1	15808.3	17218.5	17510.1	16559.8	14632.6	14458.2	12470.7	18010.6	18391.3	16829.9	13069.3	14167.6	13671.6	17180.5	18081.6	17862.4	14980.7	14806.7	14647.3	20565.6	18882.3	19706.4	20429	20714	23310.2	23757.9	18301.1	18293.1	17087.7	17894.5	17793.6	17889.7	25782.7	22166.7	19665.5	22443.5	23014.4	23049.2

## Sheet: DEP_C26+sACVRb vs PBS
List of differentially expressed proteins: C26+sACVR/b versus C26+PBS condition
Accession	Peptide count	Unique peptides	Confidence score	Anova (p)	Max fold change	Ratio_C26_sACVR2B/C26-PBS	Highest mean condition	Lowest mean condition	Description	Avg_C26-PBS	20170325_J-Hulmi_Mouse-Muscle_C26P_ID-05_1	20170325_J-Hulmi_Mouse-Muscle_C26P_ID-05_2	20170325_J-Hulmi_Mouse-Muscle_C26P_ID-05_3	20170325_J-Hulmi_Mouse-Muscle_C26P_ID-06_1	20170325_J-Hulmi_Mouse-Muscle_C26P_ID-06_2	20170325_J-Hulmi_Mouse-Muscle_C26P_ID-06_3	20170325_J-Hulmi_Mouse-Muscle_C26P_ID-13_1	20170325_J-Hulmi_Mouse-Muscle_C26P_ID-13_2	20170325_J-Hulmi_Mouse-Muscle_C26P_ID-13_3	20170325_J-Hulmi_Mouse-Muscle_C26P_ID-14_1	20170325_J-Hulmi_Mouse-Muscle_C26P_ID-14_2	20170325_J-Hulmi_Mouse-Muscle_C26P_ID-14_3	20170325_J-Hulmi_Mouse-Muscle_C26P_ID-15_1	20170325_J-Hulmi_Mouse-Muscle_C26P_ID-15_2	20170325_J-Hulmi_Mouse-Muscle_C26P_ID-15_3	20170325_J-Hulmi_Mouse-Muscle_C26P_ID-16_1	20170325_J-Hulmi_Mouse-Muscle_C26P_ID-16_2	20170325_J-Hulmi_Mouse-Muscle_C26P_ID-16_3	Avg_C26_sACVR2B	20170325_J-Hulmi_Mouse-Muscle_C26UC_ID-17_1	20170325_J-Hulmi_Mouse-Muscle_C26UC_ID-17_2	20170325_J-Hulmi_Mouse-Muscle_C26UC_ID-17_3	20170325_J-Hulmi_Mouse-Muscle_C26UC_ID-18_1	20170325_J-Hulmi_Mouse-Muscle_C26UC_ID-18_2	20170325_J-Hulmi_Mouse-Muscle_C26UC_ID-18_3	20170325_J-Hulmi_Mouse-Muscle_C26UC_ID-19_1	20170325_J-Hulmi_Mouse-Muscle_C26UC_ID-19_2	20170325_J-Hulmi_Mouse-Muscle_C26UC_ID-19_3	20170325_J-Hulmi_Mouse-Muscle_C26UC_ID-20_1	20170325_J-Hulmi_Mouse-Muscle_C26UC_ID-20_2	20170325_J-Hulmi_Mouse-Muscle_C26UC_ID-20_3	20170325_J-Hulmi_Mouse-Muscle_C26UC_ID-27_1	20170325_J-Hulmi_Mouse-Muscle_C26UC_ID-27_2	20170325_J-Hulmi_Mouse-Muscle_C26UC_ID-27_3	20170325_J-Hulmi_Mouse-Muscle_C26UC_ID-28_1	20170325_J-Hulmi_Mouse-Muscle_C26UC_ID-28_2	20170325_J-Hulmi_Mouse-Muscle_C26UC_ID-28_3	20170325_J-Hulmi_Mouse-Muscle_C26UC_ID-30_1	20170325_J-Hulmi_Mouse-Muscle_C26UC_ID-30_2
Q8CGB6	37	6	184.752	2.29546e-05	4.18679	0.238846	C26-PBS	C26+sACVR2B	Tensin-2 OS=Mus musculus GN=Tns2 PE=1 SV=1	7031.55	13374.9	13863.6	14125.5	7897.59	9123.89	9552.1	1559.06	1603.89	1337.53	3324.62	3343.23	3333.33	15273.7	12479.3	12028.5	1446.97	1530.89	1369.41	1679.46	1445.95	1476.06	1449.89	2442.19	2321.98	2271.12	1784.66	1852.95	1558.84	1279.76	1183.16	1120.35	1967.58	1939.41	1735.33	1587.09	1539.77	1429.61	1674.78	1574.83
Q7SIG6	38	3	228.537	7.49698e-06	4.10229	0.243766	C26-PBS	C26+sACVR2B	Arf-GAP with SH3 domain, ANK repeat and PH domain-containing protein 2 OS=Mus musculus GN=Asap2 PE=1 SV=3	32200.6	54954	56129.7	57898.9	53142.1	56628	59043.1	9045.34	8156.65	3835.26	23978.6	23775.8	21717.2	62721.3	30677.1	30694.5	9187.78	8620.53	9404.45	7849.41	6830.44	6977.74	7140.59	8284.6	8614.53	8664.14	14972.9	15208.6	15066.2	2743.92	2591.35	2685.87	11707.8	11924.4	12124.4	3583.41	3529.58	3218.97	6677.84	6403.56
Q62240	7	2	27.5467	5.29826e-08	3.92175	0.254988	C26-PBS	C26+sACVR2B	Lysine-specific demethylase 5D OS=Mus musculus GN=Kdm5d PE=2 SV=2	2147.49	2954.68	3200.28	2945.11	3080.93	3863.71	3939.37	1357.61	1323.67	1395.29	1861.99	1956.33	1891.01	3386.32	2052.67	1816.92	496.452	535.989	596.528	547.586	216.65	222.815	250.992	788.081	721.071	833.041	725.217	728.812	785.281	1140.59	1028.49	1055.14	463.804	451.061	467.484	276.842	310.792	327.934	237.6	222.948
Q8K386	21	7	135.679	4.29976e-07	3.89492	0.256745	C26-PBS	C26+sACVR2B	Ras-related protein Rab-15 OS=Mus musculus GN=Rab15 PE=1 SV=1	69536	110355	109111	116925	111454	123104	131658	18515.6	17738	15087.3	60374	62682.9	65112.5	113125	69724.7	66813.6	19433.1	19976.6	20457.8	17853	16751.1	16517.3	16635.5	17305.2	17391.5	17668.5	19211.9	19476.9	20479	22305	21853.5	20467.2	19581.8	20525.8	20450.9	13297.8	14463	15790.1	14853.9	15086.5
B2RW38	9	3	34.9574	1.79098e-05	3.1797	0.314495	C26-PBS	C26+sACVR2B	Cilia- and flagella-associated protein 58 OS=Mus musculus GN=Cfap58 PE=2 SV=1	2268.78	3155.98	2510.96	3090.74	4228.48	3795.93	4330.76	678.041	526.37	438.158	1456.77	1531.17	1594.18	5512.9	2420.9	2579.29	991.646	995.665	1000.12	713.52	609.112	686.939	590.092	681.23	592.342	650.017	1458.37	1504.33	1669.83	250.774	380.584	320.187	1085.5	1075.89	1126.07	286.252	181.282	258.447	517.416	524.164
P05784	47	7	334.877	1.06996e-05	2.85693	0.350026	C26-PBS	C26+sACVR2B	Keratin, type I cytoskeletal 18 OS=Mus musculus GN=Krt18 PE=1 SV=5	70545.5	92347.6	95720.4	102911	110974	122006	126152	24633	22563.8	14724.9	69165.2	73472.3	69400.8	109139	76180.6	76743.5	27196.4	27617.7	28870.7	24692.8	23704.5	23925.1	24506	23836.8	23906.7	25195.6	45133.6	46220.9	45590.7	11398.9	12067.5	12643.9	35040	36981.4	37886.3	11049.2	10885.5	10819	20516.7	19384.6
Q80SU3	8	3	38.3951	3.33961e-07	2.5147	0.397662	C26-PBS	C26+sACVR2B	Zygote arrest protein 1 OS=Mus musculus GN=Zar1 PE=2 SV=1	24597.8	16320.1	18025.2	20549.4	30177.6	34693.9	38579	13766.7	14830.3	19834.2	29707.4	30911	34178.5	24448.7	27549.9	29325.4	19179.5	20023.8	20660.5	9781.63	6432.54	6525.79	6885.12	11565.1	11498	12945.6	17488.2	17827.9	18609.3	14955.9	15578.4	15815.3	8836.48	9126.78	9943.42	2459.35	2561.86	2564.85	4628.11	4766.01
Q03517	20	3	92.1006	9.39553e-09	2.42139	0.412986	C26-PBS	C26+sACVR2B	Secretogranin-2 OS=Mus musculus GN=Scg2 PE=1 SV=1	48632.8	55840.2	56887.9	59068.1	71981.8	77391.4	78610.4	41813	40843.1	24853.6	43511.6	44655.3	42618.2	71897.6	38604.6	36447.9	31010	28207.4	31147.7	20084.6	10278	11676.3	11150.7	36584	38935.7	39347.1	26765.4	26986.3	27707.6	18761	18004.1	19940.8	15373.7	15878.2	15156.8	13400.9	13064.6	13281.8	16766.4	17000.2
P28867	9	3	47.3782	5.35399e-08	2.27903	0.438782	C26-PBS	C26+sACVR2B	Protein kinase C delta type OS=Mus musculus GN=Prkcd PE=1 SV=3	3087.55	3512.61	3227.93	4083.07	2929.56	3061.17	3506.38	1948.41	1965.33	1676.51	2364.85	2850.11	2835.83	5471.75	4741.08	4439.8	2450.48	2043.93	2467.05	1354.76	630.14	720.161	700.469	1924.54	1600.36	1774.27	2235.79	2312.39	2163.04	1674.7	1791.17	1962.89	1182.73	1405.59	1235.38	850.186	881.156	952.281	893.017	906.843
P25976	15	2	77.4245	4.97239e-07	2.23399	0.447629	C26-PBS	C26+sACVR2B	Nucleolar transcription factor 1 OS=Mus musculus GN=Ubtf PE=1 SV=1	1908.42	2592.17	2466.6	2354.26	2178.03	2437.3	2363.88	2032.44	1819.12	1145.54	1104.83	1133.18	1351.01	3527.53	2006.81	2169.61	1125.09	1277.98	1266.1	854.263	347.342	352.382	364.598	1398.76	1388.79	1392.35	1155.5	1279.23	1383.01	1174.55	1041.77	1075.51	674.213	727.556	756.768	498.29	599.948	800.762	470.111	488.933
P23927	9	3	56.6644	0.0139451	2.21397	2.21397	C26+sACVR2B	C26-PBS	Alpha-crystallin B chain OS=Mus musculus GN=Cryab PE=1 SV=2	557.716	335.627	238.161	1393.46	1064.49	1060.83	235.777	682.584	1174.3	434.362	162.645	250.076	239.683	329.943	499.749	164.215	504.157	446.015	822.815	1234.77	2248.4	2278.27	3141.22	407.84	639.058	348.253	503.467	421.684	236.519	328.868	285.193	240.404	2216.95	2305.29	2689.61	1953.7	1731.13	1662.27	783.742	795.842
Q8CG03	7	2	37.0952	1.05514e-09	2.19922	2.19922	C26+sACVR2B	C26-PBS	cGMP-specific 3',5'-cyclic phosphodiesterase OS=Mus musculus GN=Pde5a PE=1 SV=2	99.5084	70.4381	89.1334	84.2232	90.1377	67.8219	42.3984	93.6113	138.184	204.042	131.425	127.138	102.812	75.1452	77.6399	98.8369	90.1332	87.4006	120.631	218.841	203.687	205.323	250.631	381.262	360.318	316.672	158.834	178.387	116.26	241.346	217.919	256.553	201.031	187.264	172.167	201.432	193.986	227.405	176.525	199.691
Q8BSS9	24	4	116.391	0.0132524	2.15423	2.15423	C26+sACVR2B	C26-PBS	Liprin-alpha-2 OS=Mus musculus GN=Ppfia2 PE=1 SV=2	8749.11	9055	7496.31	8130.51	4452.7	3667.21	3914.34	14232.4	15440.4	9002.29	7381.77	7648.35	6969.75	12818.5	6438.28	5788.17	12173.8	11406	11468.3	18847.6	29949.7	28813	27849.8	4463.09	4345.9	4510.16	6596.91	7258.11	6648.27	6200.16	5670.08	6166.57	33746.8	34612.5	32611.1	33443.9	29993.1	24793.3	22456	22558.4
P16125	39	15	246.589	0.0323778	2.15416	2.15416	C26+sACVR2B	C26-PBS	L-lactate dehydrogenase B chain OS=Mus musculus GN=Ldhb PE=1 SV=2	11285.2	13409.9	12245.9	12993.2	8596.66	8652.39	8507.72	13831.6	13370.3	11268.5	8537.64	8570.19	8089.2	15731.2	9956.13	9387.8	13006.1	13682.5	13297.3	24310.2	45836.1	45434	44864.1	6599.06	6108.12	6050.78	9436.86	9190.65	9099.24	5849.78	5816.32	5488.86	40441.9	42327.8	42692.9	40103.4	40846.4	39676.4	21549.4	21416.8
P09541	26	3	115.65	0.00162508	2.13421	0.468557	C26-PBS	C26+sACVR2B	Myosin light chain 4 OS=Mus musculus GN=Myl4 PE=1 SV=3	24723.5	23195.7	25057.1	22990.2	29698.9	28780.6	27222.5	67444.9	69116.2	50420.2	12757.3	12163.2	11803.5	19053.2	10052.2	9923.92	8238.19	8619.57	8486.16	11584.4	9006.65	9076.63	8435.01	7779.33	7726.06	7643.14	24864.9	24929	25756.4	9046.8	8848.19	8439.59	8975.09	9261.9	9003.39	10951.8	10113.9	11669.4	11078.3	10871.6
Q60936	16	4	117.712	0.000460204	2.09936	2.09936	C26+sACVR2B	C26-PBS	Atypical kinase COQ8A, mitochondrial OS=Mus musculus GN=Coq8a PE=1 SV=2	3831.67	2887.24	3021.04	3298.07	3148.75	2854.38	2727.73	3657.78	3641.51	4141.87	3408	3470.26	3287.13	3652.23	4208.97	3146.63	6150.29	6329.58	5938.59	8044.06	18095.4	17568.5	16494.9	5344.23	5220.36	4706.66	4431.22	4237.87	3481.98	3541.24	3278.54	2505.91	8657.19	9432.38	10421	12205	12314.3	12455.3	4556.24	4741.46
P16015	45	21	245.6	0.00046776	2.08961	2.08961	C26+sACVR2B	C26-PBS	Carbonic anhydrase 3 OS=Mus musculus GN=Ca3 PE=1 SV=3	15256	16150.8	17299.7	17918.1	12928.3	14400.2	15061.9	16230.2	16938.2	16412	12018.7	12502.5	13662.3	17235.7	17293.1	16964.7	13353.6	13881	14357.8	31879.2	49379.5	48980.1	52754.3	13795.4	13677.8	14758	12247.1	12627.9	12731.3	14724.9	14678.2	16128.1	49310.5	52389.2	55194.2	47702	48788.4	54251.4	28216.3	27976
P14602	5	2	30.3558	7.99119e-07	2.08133	2.08133	C26+sACVR2B	C26-PBS	Heat shock protein beta-1 OS=Mus musculus GN=Hspb1 PE=1 SV=3	995.197	1655.52	1249.89	1053.87	1236.15	984.952	830.456	1325.39	1154.83	692.145	819.479	670.106	638.801	960.965	599.981	647.77	1162.77	1285.05	945.416	2071.33	2073.36	2062.98	2031.53	1393.06	1278.55	1223.7	1598.4	1321.42	1280.17	1050.31	1132.4	1061.25	3295.35	2901.94	2315.98	3229.05	2675.2	2704.49	3491.78	3056.82
Q5SX40	1527	89	5664.12	0.00314954	2.07384	2.07384	C26+sACVR2B	C26-PBS	Myosin-1 OS=Mus musculus GN=Myh1 PE=1 SV=1	134694	124924	119506	118297	87453.1	84561	83407.6	175561	175206	150534	107817	106103	104749	201882	143286	145360	164374	165352	166119	279334	457901	454933	468233	102548	104356	105171	111874	110752	109898	101723	102217	103244	434426	447677	462605	453315	454720	459439	279837	275212
Q07417	10	2	51.8043	0.00010576	2.05646	2.05646	C26+sACVR2B	C26-PBS	Short-chain specific acyl-CoA dehydrogenase, mitochondrial OS=Mus musculus GN=Acads PE=1 SV=2	568.616	630.326	558.966	517.368	633.818	621.542	580.297	870.063	799.261	527.924	567.542	526.933	443.958	541.943	361.366	285.272	653.139	598.701	516.663	1169.34	1643	1621.05	1509.69	1341.27	1277.62	1330.86	440.811	467.795	410.16	513.258	449.381	378.046	1762.11	1702.2	1606.94	1491.94	1479.55	1311.49	1360.61	1264.37
P04247	54	29	235.79	0.00683913	2.04535	2.04535	C26+sACVR2B	C26-PBS	Myoglobin OS=Mus musculus GN=Mb PE=1 SV=3	33246	26238.3	27791.4	29907.9	18163.2	19319.3	20422.4	39299.6	40097	41117	23849	24457.2	24795.4	48284.1	40372.9	37784.1	44120.1	46670.9	45737	67999.7	132269	133613	129417	27522.1	26849.2	27647.7	26080.1	25709.3	25219.6	22654.8	22525.4	22632.1	97108.3	96806.2	107948	107999	109285	119589	55220	54333.2
Q62425	14	6	75.647	0.0301009	1.98024	1.98024	C26+sACVR2B	C26-PBS	Cytochrome c oxidase subunit NDUFA4 OS=Mus musculus GN=Ndufa4 PE=1 SV=2	1561.14	1895.85	1552.47	1246.49	789.488	690.52	515.795	2615.13	2532.44	1864.07	1361.34	1225.12	1040.9	2137.79	966.367	842.06	2381.97	2410.83	2031.81	3091.43	3924.74	3700.1	3500.75	2548.37	2459.19	2307.56	631.865	478.809	464.948	934.606	806.917	871.392	5760.34	5535.37	4629.02	4096.55	3899.11	3549.96	5249.12	4804.08
O08528	15	3	91.5014	0.00739219	1.93487	1.93487	C26+sACVR2B	C26-PBS	Hexokinase-2 OS=Mus musculus GN=Hk2 PE=1 SV=1	894.391	737.333	898.036	862.342	847.569	989.5	1091.79	1187.3	1224.45	1154.92	904.726	804.068	866.174	537.687	827.129	706.251	781.537	838.734	839.499	1730.53	986.999	999.674	1041.1	5026.87	5045.47	4887.78	1003.45	1039.22	980.629	2387.48	2351.59	2368.09	711.968	874.532	807.841	1014.99	1026.38	915.284	987.708	990.087
Q9CQZ5	9	3	41.4956	0.000654896	1.8973	1.8973	C26+sACVR2B	C26-PBS	NADH dehydrogenase [ubiquinone] 1 alpha subcomplex subunit 6 OS=Mus musculus GN=Ndufa6 PE=1 SV=1	1286.29	1010.23	1146.37	1214.83	799.137	889.759	769.702	1207.53	1232.31	1049.29	1410.65	1473.96	1350.67	1673.24	1494.92	1380	1609.44	1708.88	1732.26	2440.47	5189.69	5551.27	5268.49	1176.85	1348.45	1339.95	1230.76	1192.88	1038.65	1360.96	1424.82	1349.43	2580.58	2553.47	2914.08	3339.8	3173.89	3687.36	1794.3	1766.17
Q9CR92	8	3	37.0921	9.55189e-06	1.88745	1.88745	C26+sACVR2B	C26-PBS	Coiled-coil domain-containing protein 96 OS=Mus musculus GN=Ccdc96 PE=2 SV=1	726.899	421.579	475.624	461.178	378.258	380.23	504.843	867.29	884.739	1735.75	850.857	967.264	908.838	410.09	890.747	904.935	684.843	692.235	664.877	1371.98	2138.18	2159.85	2214.81	2068.44	2037.82	2004.17	766.813	852.352	808.64	1463.87	1358.86	1495.13	1191.04	1268.97	1301.22	1061.57	1055.31	1086.52	810.681	854.188
P11087	148	57	850.84	3.03198e-08	1.88054	0.531762	C26-PBS	C26+sACVR2B	Collagen alpha-1(I) chain OS=Mus musculus GN=Col1a1 PE=1 SV=4	223790	234349	244522	276972	259406	274426	296817	137950	143565	139868	222807	235306	243008	298130	269776	276841	155627	155870	162972	119003	100027	102316	103241	148992	150750	153101	179603	177746	185070	114201	116785	114133	113134	118001	124912	74105.3	74986.5	77092.4	91046.4	90409.8
Q5DU28	8	2	40.9491	2.81309e-07	1.83993	0.543499	C26-PBS	C26+sACVR2B	Pecanex-like protein 2 OS=Mus musculus GN=Pcnx2 PE=2 SV=2	825.94	917.381	881.436	976.729	729.888	821.44	728.361	916.142	925.819	975.994	836.766	884.123	1036.54	888.402	902.209	947.151	502.62	464.552	531.373	448.898	275.139	261.277	280.736	360.896	339.752	365.707	518.836	464.898	433.154	906.076	967.207	1009.63	368.499	382.135	421.492	283.871	305.603	304.859	379.434	433.598
Q8C1A9	10	2	37.0323	0.000736633	1.83247	1.83247	C26+sACVR2B	C26-PBS	Protein ABHD18 OS=Mus musculus GN=Abhd18 PE=2 SV=1	715.902	714.228	653.394	665.489	602.3	700.674	591.657	658.209	802.133	527.554	450.425	535.782	505.315	1099.76	884.074	966.833	797.109	875.791	855.502	1311.87	2166.72	2301.47	2582.53	821.032	816.615	990.687	544.949	521.841	568.802	690.253	819.051	709.863	1474.38	1506.94	1702.13	1931.31	2074.25	2422.92	924.995	945.999
A2ARZ3	59	11	260.299	7.3847e-10	1.82984	0.546495	C26-PBS	C26+sACVR2B	Fibrous sheath-interacting protein 2 OS=Mus musculus GN=Fsip2 PE=1 SV=3	140298	160381	165241	177288	160393	170408	182195	125189	128458	82967.2	116761	118771	119499	223598	129795	133989	108155	108972	113299	76672	51222.6	50536.7	50544.8	89895.2	91108.7	96797.5	90048.3	91870.3	94064.7	75718.3	78672.2	80845.2	78379	78390.8	77836.6	60211.5	60939.9	61978.9	84827.1	84879.6
Q4QY64	17	3	90.5875	4.73802e-06	1.82831	0.546954	C26-PBS	C26+sACVR2B	ATPase family AAA domain-containing protein 5 OS=Mus musculus GN=Atad5 PE=1 SV=1	18792.8	13089.1	14108	16078.2	19215.5	20482.4	23524.6	21486	22808.8	20457.6	24139.6	23425.7	26621.6	17307.2	19400.1	19797.7	11763	11892.6	12672.1	10278.8	4673.1	4183.18	4591.7	8752.91	9096.69	8905.28	15442.8	15939.6	16327.9	19262.3	20245.1	21670.2	7335.8	7715.42	7177.22	6535.69	7228.67	7194.53	7470.26	7767
Q8CC27	13	2	66.8039	5.53729e-06	1.81292	0.551596	C26-PBS	C26+sACVR2B	Voltage-dependent L-type calcium channel subunit beta-2 OS=Mus musculus GN=Cacnb2 PE=1 SV=1	3787.05	3392.12	3488.75	3800.65	5560.45	6424.59	6762.73	2596.94	2636.71	1999.6	2997.68	2995.91	3115.02	4660.55	3858.7	3826.8	3290.67	3308.58	3450.4	2088.92	1403.55	1551.7	1482.79	3219.2	3424.05	3549.06	3640.02	3906.54	3886.14	1554.73	1636.54	1834.26	1379.76	1581.58	1613.21	1248.04	1411.08	1435.2	1390.86	1401.02
Q9Z331	66	5	445.966	4.56192e-10	1.81263	0.551684	C26-PBS	C26+sACVR2B	Keratin, type II cytoskeletal 6B OS=Mus musculus GN=Krt6b PE=1 SV=3	2541.14	2876.14	3019.41	3089	2741.79	3148.93	3066.62	1629.72	1554.79	1566.27	2581.44	2654.51	2898.6	2857.35	3083.47	3373.98	1936.26	1735.8	1926.43	1401.91	1437.89	1359.51	1563.71	1655.87	1790.19	1770.11	1574.94	1389.97	1623.07	1304.85	1197.68	1438.82	1320.66	1329.68	1398.64	1192.5	1365.83	1323.14	1138.77	1197.4
Q6P8J7	60	21	389.837	0.00673896	1.78684	1.78684	C26+sACVR2B	C26-PBS	Creatine kinase S-type, mitochondrial OS=Mus musculus GN=Ckmt2 PE=1 SV=1	16376	16429.2	14257.3	14573.2	14742.1	14369.9	15475.1	18039.2	16717	19522.9	16263.2	16213.2	16646.9	16928.9	15906.6	15360.3	17517.6	17734.2	18071.2	29261.4	51841.4	51828.8	53700.9	9983.99	10154.6	9720.56	16648.1	16452.8	16381.1	13756.4	13929.5	13084.7	40608.2	41402.2	38816.5	43517.3	43779.9	42481.2	33392.5	29459.2
E9Q9K5	14	5	82.2042	4.98815e-09	1.77822	0.562359	C26-PBS	C26+sACVR2B	Triadin OS=Mus musculus GN=Trdn PE=1 SV=1	32593.2	23509.8	26044.3	28254.6	33440.4	40181.3	42693.4	26461	28060.6	28411.3	35309.2	35817.6	38600	39071.7	30555	32955.6	31525.5	32010.8	33775.8	18329.1	14015.1	14148.4	14700.5	17682.1	17847.4	18876	21960.3	22552	23560.2	27310.5	28380.1	29778.3	19394.3	19598.4	20991	11400.7	12454.6	12166.7	12791.6	12947.1
O08749	39	12	232.375	1.97851e-07	1.76983	0.565027	C26-PBS	C26+sACVR2B	Dihydrolipoyl dehydrogenase, mitochondrial OS=Mus musculus GN=Dld PE=1 SV=2	89019.7	90571.3	94422.1	103190	102833	110496	118846	87994.4	90805.8	73443.7	69819.7	73017.9	78802	130083	89356.7	94553.5	62782.2	63219.1	68117.9	50298.5	29507.2	29654.6	30897.5	65811.2	65598.6	72571.7	68969.6	71605.7	74682.6	66261.1	68703.3	72537.3	39523.3	40590.7	42392.4	36189.5	37324	38181.9	36031.2	35809.4
Q9DB20	15	5	113.604	0.00648973	1.76239	1.76239	C26+sACVR2B	C26-PBS	ATP synthase subunit O, mitochondrial OS=Mus musculus GN=Atp5o PE=1 SV=1	1697.21	1907.05	1818.11	1452.21	1120.94	981.506	790.799	2615.05	2468.6	1489.15	1821.86	1678.29	1401.06	2691.79	1245.32	1096.59	2036.18	1974.75	1960.58	2991.16	4084.69	3842.8	3823.64	1412.77	1407.53	1416.83	1491.46	1607.2	1441.65	1114.14	1091.06	1020.45	4856.93	4520.22	3798.39	4567.75	4028.91	3389.32	4945.8	4583.59
Q9CQQ7	23	4	162.154	0.00161326	1.76035	1.76035	C26+sACVR2B	C26-PBS	ATP synthase F(0) complex subunit B1, mitochondrial OS=Mus musculus GN=Atp5f1 PE=1 SV=1	3516.03	3421.51	3417.86	4018.33	3049.36	3182.12	3182.57	5582.31	5108.58	5159.85	2511.9	2591.05	2882.54	3178.82	2999.41	3102.28	3198.86	3184.86	3516.3	6189.43	5111.65	4945.38	5335.79	14175.8	14391.4	14693.4	2961.06	3189.27	3382.43	7233.28	8223.31	8891.76	4455.23	4501.47	4862.34	4789.61	4767.87	4913.9	3002.07	2969.67
P51881	47	5	233.737	0.0149178	1.73332	0.576928	C26-PBS	C26+sACVR2B	ADP/ATP translocase 2 OS=Mus musculus GN=Slc25a5 PE=1 SV=3	10903	14565.2	13767.8	8166.09	19082.7	12385.4	3627.87	11038.1	8801.48	3725.87	2931.02	8355.06	3706.5	35517	10886.9	14043.7	9387.06	6390.85	9874.69	6290.23	4281.24	5101.86	8339.13	6636.6	8989.7	5009.48	6932.21	7349.5	14288.4	1739.93	3124.79	2321.91	5127.13	4212.37	6980.33	10727.8	7125.65	5875.38	9320.03	3869.91
P58774	233	40	872.211	3.18349e-05	1.73329	1.73329	C26+sACVR2B	C26-PBS	Tropomyosin beta chain OS=Mus musculus GN=Tpm2 PE=1 SV=1	63094	78994.1	72944.7	72417.8	45144.9	42589.7	43115	71314.9	67524.3	61703.1	41354	41822.1	42964.1	90803	70814.1	65845	73387.2	76036.1	76918	109360	160493	160802	160102	86883.7	88225.4	85507.8	64254.5	65816.1	68006.1	60021.8	59132.1	58224.2	137715	142703	140954	149465	158080	155638	102251	97389.4
P97447	33	18	246.174	0.0292913	1.73112	1.73112	C26+sACVR2B	C26-PBS	Four and a half LIM domains protein 1 OS=Mus musculus GN=Fhl1 PE=1 SV=3	22705	23398.2	24759	26494.2	17789.5	19375.5	20540	23500	23578.6	21566.2	17458.2	17973.6	18522.8	31776.1	24717.4	25089.4	23526.4	23847.4	24777.5	39305	67591.5	68191.4	71188.2	13916.9	14183.1	14777.3	16498.9	17963.9	17134.1	15871	15999.8	16690.6	61160.6	61741.7	64704.6	60210.9	60924.8	59684.6	35831.6	36137.8
P54071	28	8	179.8	0.00117054	1.7261	1.7261	C26+sACVR2B	C26-PBS	Isocitrate dehydrogenase [NADP], mitochondrial OS=Mus musculus GN=Idh2 PE=1 SV=3	5744.32	5345.68	4946.82	5329.63	4843.04	4859.53	5348.22	6337.31	6137.43	6502.42	5083.23	4658.42	5113.47	6474.09	5798.16	5936.43	6573.54	7021	7089.43	9915.3	17315.7	17172.7	17169.6	5036.65	5305.16	5587.91	4890.41	4763.29	5137.88	5526.6	5674.7	5484.64	14243.9	14498.8	14359	12998.4	13895.4	14807.4	8491	7992.82
O08539	37	9	245.276	2.57942e-06	1.70398	0.586862	C26-PBS	C26+sACVR2B	Myc box-dependent-interacting protein 1 OS=Mus musculus GN=Bin1 PE=1 SV=1	47253	26732.4	32614.9	40236.8	57146.6	68908.3	80547.2	29474.2	31241.5	42718.4	45125.9	46992	48134.4	35020.4	61028.6	64077.9	45765.1	45632.9	49156.4	27731	23949.4	23798.5	25495.4	25865.8	26388.1	28242.2	41469.9	42782.4	45264.3	36671.3	38002.4	38282	18418.5	19165.3	21131.1	18861.3	20038.7	21641.3	22480.8	22351
Q61838	48	14	293.066	1.22347e-13	1.68558	0.593266	C26-PBS	C26+sACVR2B	Pregnancy zone protein OS=Mus musculus GN=Pzp PE=1 SV=3	27373.1	23996.4	25288.4	25087.7	28746.7	31544.3	34455.8	23681.6	24075.2	24555.7	28851.2	29145.9	30831.3	30891.2	25099.7	25694.1	26633.3	26710.8	27426.9	16239.5	13951.4	14400.9	14671.9	15266.2	15450.4	15974.4	16202	17113.7	17046.7	21723.2	22264.7	22543.3	17456.3	17550.4	18159	13541.5	13986.2	13632.9	14003	13443.4
Q5SNZ0	18	2	101.158	2.4546e-05	1.68438	0.593692	C26-PBS	C26+sACVR2B	Girdin OS=Mus musculus GN=Ccdc88a PE=1 SV=2	1888.19	2714.23	2906.33	2194.88	2255.83	2474.26	2463.81	1751.15	1977.68	2177.24	1287.25	1333.75	1333.29	2671.29	1336.16	1256.19	1166.83	1340.86	1346.29	1121	434.619	532.994	554.525	937.043	1026.25	1146.42	1189.84	1253.93	1419.74	1165.38	1109.17	1221.07	1477.32	1512.72	1334.96	1495.67	1453.55	1292.07	1099.28	1026
P48725	55	5	297.07	0.00512548	1.66083	1.66083	C26+sACVR2B	C26-PBS	Pericentrin OS=Mus musculus GN=Pcnt PE=1 SV=2	3414.5	2564.73	2727.27	3019.29	4762.43	4947.25	5633.89	3143.35	3139.05	3164.35	2355.47	2609.45	2449.56	3290.9	3074.3	3177.49	3499.48	3803.62	4099.1	5670.9	8928.49	9105.92	9849.98	2270.91	2349.41	2362.88	6024.62	6074	5540.56	2379.7	2436.05	2742.47	7634.2	8323.33	7974.46	7542.84	7888.1	7781.39	3948.01	4066.66
Q3TES0	26	3	138.905	8.83795e-05	1.6583	0.603028	C26-PBS	C26+sACVR2B	IQ motif and SEC7 domain-containing protein 3 OS=Mus musculus GN=Iqsec3 PE=1 SV=1	18507.1	20358.8	25316.6	28518.5	21671.9	28182.1	33444.5	8449.45	8908.44	11064.3	13462.3	13540.4	14354.1	17636.5	22199.4	22852.9	13592.2	14259.2	15315.9	11160.3	13991.8	14466.6	15454.2	12407	12365	11646.1	14380.6	13943.8	16394.8	9888.53	10277.4	8094.13	8653.87	8287.48	10161.1	10179	9798.15	10737.5	7312.09	8911.98
Q9JI91	182	60	1085.32	0.0208357	1.63647	1.63647	C26+sACVR2B	C26-PBS	Alpha-actinin-2 OS=Mus musculus GN=Actn2 PE=1 SV=2	98956.6	101051	97373.7	97649.8	90177.5	92208.5	91879.6	111275	107563	88209.5	83734.7	82322.1	80446.2	127427	86842.3	84881.4	117783	120862	119532	161940	254041	251980	253191	83367.7	83562.1	82140.6	70184.3	71990.7	70300.2	64547.8	66227.6	65175.8	249928	253599	251604	244226	251072	242498	166697	164989
P19001	67	7	444.067	3.73229e-08	1.63438	0.611852	C26-PBS	C26+sACVR2B	Keratin, type I cytoskeletal 19 OS=Mus musculus GN=Krt19 PE=1 SV=1	15722	18001.8	17687.2	16385.6	20209.2	17841.8	16699.1	17242.2	15775.8	10851.2	14104.6	14001.4	14233.5	21744.5	15789.3	16249.4	11861	12067	12251.1	9619.52	6598.95	6728.69	6757.25	7317.81	7271.88	7297.6	11495.3	11362	11402.6	12296.9	12145.4	12329.2	9285.05	9278.97	8333.41	7821.58	7666.28	7786.51	14259.6	13034.9
Q9DBJ1	40	3	190.04	0.0488358	1.61852	0.617849	C26-PBS	C26+sACVR2B	Phosphoglycerate mutase 1 OS=Mus musculus GN=Pgam1 PE=1 SV=3	770.251	1078.69	641.65	545.337	1653.99	661.207	261.15	1244.58	942.866	229.937	1403.5	1177.68	714.902	776.554	93.4091	64.8162	895.042	881.821	597.4	475.899	183.643	205.48	153.978	366.876	319.855	213.223	503.701	417.859	212.532	248.75	163.442	25.95	503.646	401.766	209.984	500.124	399.834	275.291	1709.92	1610.4
Q8C341	13	2	64.1999	6.66907e-05	1.61754	0.618221	C26-PBS	C26+sACVR2B	SUN domain-containing ossification factor OS=Mus musculus GN=Suco PE=1 SV=3	1385.65	1326.52	1447.43	1274.07	1291.27	1355.48	1336.46	1425.81	1246.77	1742.89	1667.02	1788.38	1703.41	1300.49	1599.96	1671.96	904.978	926.119	932.622	856.636	370.986	342.55	410.856	1257.11	1127.61	1242.23	996.009	941.258	1010.02	1786.7	1698.31	1835.93	616.164	599.512	607.027	501.642	482.526	493.733	554.048	572.334
Q61074	7	2	35.0631	4.34161e-06	1.6173	0.618313	C26-PBS	C26+sACVR2B	Protein phosphatase 1G OS=Mus musculus GN=Ppm1g PE=1 SV=3	73689.8	73119.8	75724.6	92015.5	54722.4	56448.4	69337.8	76433.8	86717.6	89777.1	58242.2	60857.8	65354.3	107512	88187.6	94210.1	56287.2	58908.4	62560.5	45563.4	27815.4	28467.5	30570	58945.6	60742.2	68021.1	52872.5	54431.4	58843	67112.4	70385.6	77113.2	35021.7	35291.7	38929.6	33380.2	35342.7	38673	27675.7	28445.2
P21619	6	2	21.1585	0.000217471	1.61618	0.618741	C26-PBS	C26+sACVR2B	Lamin-B2 OS=Mus musculus GN=Lmnb2 PE=1 SV=2	1471.48	1245.44	1455.63	1500.84	1402.66	1408.06	1601.68	1499.91	1633.53	1934.28	1369.39	1390.04	1418.97	1799	1844.53	1960.91	966.074	932.711	1123.07	910.467	290.696	278.129	306.897	2299.67	2253.06	2648.7	1059.8	1051.11	1140.84	1078.5	1161.66	1343.91	508.883	585.255	591.357	410.495	391.729	456.313	446.693	388.292
P48678	102	25	665.791	1.94139e-09	1.61152	0.620533	C26-PBS	C26+sACVR2B	Prelamin-A/C OS=Mus musculus GN=Lmna PE=1 SV=2	105508	111562	106036	121005	121011	118555	134528	91530.4	100072	88212.9	85552.9	91746.9	97355.6	127656	112918	117232	88799.6	91353.3	94008.6	65470.9	51247.3	50848.2	53401.5	77695	76963	79974.7	80860.8	82523.2	87887.4	82765.9	85645.3	86195.8	53666.5	56903.7	56491.2	49437.7	50941.5	50493.2	54575.4	54728.4
Q01149	132	66	731.494	5.21712e-07	1.60989	0.621161	C26-PBS	C26+sACVR2B	Collagen alpha-2(I) chain OS=Mus musculus GN=Col1a2 PE=1 SV=2	330014	336305	343823	400947	306493	324637	371432	314546	331769	345187	280004	288711	311661	431087	388727	414991	240256	244280	265393	204992	138427	139788	143868	246885	248292	273394	270692	277810	292834	284586	291691	313682	160835	163766	181675	140600	149488	157926	140094	143352
Q8CI51	32	8	247.008	3.85259e-06	1.57704	0.634101	C26-PBS	C26+sACVR2B	PDZ and LIM domain protein 5 OS=Mus musculus GN=Pdlim5 PE=1 SV=4	36875	38596.8	39398.1	42594.7	43828.8	44981.1	49638.9	25856.6	26377.6	18225.6	33965.5	34935.1	34736.1	51545	39224.3	40023.2	32920.7	33060.4	33841.1	23382.4	18625.4	18035.2	17623.4	31753.2	31023.5	32863.9	29967.4	30709.7	30027.7	13731	14711	14804.3	27620.9	25890.1	25164.8	21904.9	19132.1	17156.2	24233	23396.2
P68368	22	2	150.547	3.05479e-07	1.57246	1.57246	C26+sACVR2B	C26-PBS	Tubulin alpha-4A chain OS=Mus musculus GN=Tuba4a PE=1 SV=1	824.771	860.454	781.453	826.476	416.559	507.651	389.591	820.728	905.663	946.656	978.838	795.622	980.848	814.351	1074.28	1043.99	979.943	883.865	838.919	1296.92	1490.37	1256.38	1462.76	1306.74	1454.71	1467.52	826.751	1013.45	1074.37	1407.69	1679.49	1565.53	1014.91	1067.96	1348.02	1270.77	1242.86	1416.71	1226.95	1228.64
Q9ERU9	43	5	236.381	0.000335632	1.5724	0.635969	C26-PBS	C26+sACVR2B	E3 SUMO-protein ligase RanBP2 OS=Mus musculus GN=Ranbp2 PE=1 SV=2	10165.8	13454.4	14380.1	14617.1	12128.2	13339.4	13365.2	7713.19	7352.9	5304.12	7791.43	8016.36	8520.67	16679.8	9232.05	9950.39	6821.47	6927.21	7390.65	6465.14	7160.17	7171.1	7529.25	2638.73	2702.72	2835.64	4652.21	4517.09	4655.09	6708.61	6999.44	6765.39	8432.93	8467.05	8295.92	8306.71	8379.11	7979.22	7366.93	7418.75
P18653	4	2	16.9618	0.00387533	1.57101	1.57101	C26+sACVR2B	C26-PBS	Ribosomal protein S6 kinase alpha-1 OS=Mus musculus GN=Rps6ka1 PE=1 SV=1	236.5	82.5163	87.5523	121.304	178.105	192.384	171.888	199.879	200.072	426.154	241.003	247.224	200.221	99.7207	340.612	230.677	403.708	407.945	426.041	371.544	452.439	565.935	461.605	543.465	570.75	501.657	597.266	548.874	479.115	426.75	374.864	340.694	173.148	194.379	261.233	231.479	221.337	279.849	155.631	188.937
Q9D855	18	6	150.072	0.00338394	1.56718	1.56718	C26+sACVR2B	C26-PBS	Cytochrome b-c1 complex subunit 7 OS=Mus musculus GN=Uqcrb PE=1 SV=3	10984.1	9191.02	10107.4	9374.18	8848.41	9135.06	9640.05	9886.31	10241.1	10681.7	11180.4	10719	11249.6	13441.3	12445.8	11657.9	13299.1	12852.2	13762.9	17214	29094.1	28652.1	28314.4	11384.8	8798.44	9507.31	8654.24	8938.31	8036.39	10965.3	10830.4	9642.75	22082.1	22055.6	20500.5	22789	25437.3	26307.1	15780	16782.9
Q06185	7	3	39.3018	0.00953997	1.56487	1.56487	C26+sACVR2B	C26-PBS	ATP synthase subunit e, mitochondrial OS=Mus musculus GN=Atp5i PE=1 SV=2	9583.93	8418.83	9146.08	9944.57	6752.01	7577.09	8254.81	9906.33	10840.7	8695.46	6783.74	7334.33	7631.12	14661.6	11258.2	11124.9	10755.2	11658.8	11767.1	14997.6	25038.4	25803.4	23914.7	9071.06	8849.94	8722.18	7293.5	7102.1	7248.43	7683.98	8000.96	7422.71	18119.1	17918.9	21207.4	23689	23810.6	23965.6	12951.1	12921.8
Q9DB77	49	22	340.002	4.41088e-05	1.55551	1.55551	C26+sACVR2B	C26-PBS	Cytochrome b-c1 complex subunit 2, mitochondrial OS=Mus musculus GN=Uqcrc2 PE=1 SV=1	23325.4	19808.2	20183.2	22210.5	18578.4	19952.1	21507.7	20942.9	20926.6	22494.2	22215.7	22408.6	22617.9	29313.9	27016.5	28236.3	26792.5	26510.9	28140.9	36282.9	55284.9	56146.7	57549.4	29365.2	29710.6	31789.5	20971.1	21311.9	21400.2	23468.5	24150.6	24188.8	39968.2	41615.8	42698.8	45601.9	48933	47814.3	34082.4	33720.1
Q9CQZ6	6	3	20.139	0.00659043	1.55379	1.55379	C26+sACVR2B	C26-PBS	NADH dehydrogenase [ubiquinone] 1 beta subcomplex subunit 3 OS=Mus musculus GN=Ndufb3 PE=1 SV=1	1042.88	1116.9	1120.63	1257.79	750.398	709.028	693.759	1134.2	1153.73	907.106	876.102	880.853	830.498	1364.13	888.478	923.55	1360.04	1332.71	1471.89	1620.41	2271.14	2404.05	2410.5	808.78	815.854	909.181	822.981	807.084	826.065	917.745	847.829	929.996	2149.7	2095.18	2296.32	2265.02	2319.19	2578.71	1892	1791.17
Q8BYC6	6	2	26.7615	0.0140402	1.5537	0.643625	C26-PBS	C26+sACVR2B	Serine/threonine-protein kinase TAO3 OS=Mus musculus GN=Taok3 PE=1 SV=2	633.785	113.325	175.597	277.569	629.362	791.752	1063.32	313.799	330.405	877.921	943.456	947.03	1093.72	197.026	1172.17	1279.18	375.541	359.069	467.89	407.92	110.753	114.543	145.021	797.928	795.1	866.986	842.517	944.572	1007.48	756.921	746.724	835.848	66.6894	77.8473	113.801	51.2363	30.7385	58.0282	56.0917	83.6338
P05201	34	10	274.588	0.0130488	1.55177	1.55177	C26+sACVR2B	C26-PBS	Aspartate aminotransferase, cytoplasmic OS=Mus musculus GN=Got1 PE=1 SV=3	16162.9	15025.1	15370.8	16186.4	14863.8	15115.5	15803.7	16945.1	16931.8	14406.5	14655.4	13934.7	13862.1	18858.9	14476.5	13796.4	19767.4	20299.1	20632.9	25081.2	37839.5	37325.9	37070.3	14553.2	14655.5	14689.4	12246.6	12617.6	12481.5	12220.4	12669.7	11470.8	40895.5	41894.2	39601	35835.1	37811.1	35811.6	22188.9	21497.2
Q8VDD9	37	6	213.863	1.77248e-08	1.5407	0.649056	C26-PBS	C26+sACVR2B	PH-interacting protein OS=Mus musculus GN=Phip PE=1 SV=2	13036.3	13165.2	13300.3	13671.2	17923.5	18380.3	19828.1	10459.6	10225.1	9340.1	10928.4	11283.2	11699.8	16300.8	12610.5	12850.4	10778.4	10643.7	11265.5	8461.31	8707.14	8840.73	8916.34	7560.56	7102.26	7475.11	11200	10912.9	11325.8	8599.4	8676.04	8689.44	7530.14	7219.66	6884.79	7451.85	8319.5	7650.59	8510.22	8332.48
Q5EBG6	4	2	23.588	0.0316545	1.53435	1.53435	C26+sACVR2B	C26-PBS	Heat shock protein beta-6 OS=Mus musculus GN=Hspb6 PE=1 SV=1	908.287	757.669	839.192	799.917	831.435	843.305	825.135	678.7	778.474	764.55	796.698	759.449	714.243	795.538	781.993	637.981	2617.36	920.558	1206.97	1393.63	2873.71	2482.54	3178.27	568.298	657.5	653.034	698.825	1360.71	770.672	652.579	682.29	653.982	1788.48	1864.59	1995.69	1619.7	1649.9	1618.01	818.661	1857.46
P15331	35	6	233.052	4.92515e-06	1.5325	0.652528	C26-PBS	C26+sACVR2B	Peripherin OS=Mus musculus GN=Prph PE=1 SV=2	17845	18867.3	21216.5	22282.2	21607	23828.5	24084.5	18748.8	19116	18429.7	11855.5	12194.8	12643	22762.2	16852.5	16251	13128.5	13324.1	14018.2	11644.4	8117.68	8250.6	8499.77	14272.2	14971.8	14819.9	15230.6	14856.3	15501.8	14395.1	14185.5	15711.9	9147.54	9617.64	9738.82	9744.3	10407.4	10823.9	8698.57	8787.24
Q3USB7	11	3	59.5938	0.00537715	1.53092	1.53092	C26+sACVR2B	C26-PBS	Inactive phospholipase C-like protein 1 OS=Mus musculus GN=Plcl1 PE=1 SV=3	3589.18	2416.9	2142.13	2543.74	2864.15	3051.25	3477.99	3059.51	3246	5383.57	2889.17	3129.57	3496.93	2483.68	4213.71	4660.68	5039.74	4949.06	5557.5	5494.73	11368.9	12006	12635.7	4669.52	4779.46	4946.01	6487.31	6449.35	6666.33	3742.88	3915.41	4066.48	3618.65	3952.72	4826.28	3424.29	4147.96	4862.79	2687.24	3025.39
P17879	40	4	247.388	0.0172273	1.51885	0.658392	C26-PBS	C26+sACVR2B	Heat shock 70 kDa protein 1B OS=Mus musculus GN=Hspa1b PE=1 SV=3	5195.93	3744.27	3487.2	3697.7	13513	11631.1	13393	4052.28	4147.68	3839.45	3263.46	3144.07	3234.88	5475.92	3539.2	3430.51	3256.86	3330.64	3345.37	3420.96	2054.76	2083.82	1970.49	3563.24	4585.72	4167.74	7515.44	7517.49	7865.55	3435.11	3429.76	3759.21	2146.53	2182.71	2307.28	2030.77	2119.08	2158.87	2173.39	2516.15
Q8CJ19	12	2	64.3092	0.00126546	1.51584	1.51584	C26+sACVR2B	C26-PBS	[F-actin]-methionine sulfoxide oxidase MICAL3 OS=Mus musculus GN=Mical3 PE=1 SV=2	585.939	231.735	301.968	336.57	434.564	677.46	773.106	311.274	322.013	712.696	735.326	736.671	790.021	197.009	709.7	674.092	832.868	900.605	869.229	888.189	1505.24	1613.78	1602.31	1019.81	1047.11	994.47	904.209	901.856	959.448	739.91	754.936	753.343	532.58	565.744	603.357	600.157	752.893	776.362	678.103	666.793
Q8BZF8	3	2	21.0746	4.40279e-05	1.50184	1.50184	C26+sACVR2B	C26-PBS	Phosphoglucomutase-like protein 5 OS=Mus musculus GN=Pgm5 PE=1 SV=2	2158.08	2639.77	2034.04	1907.66	1578.04	1090.71	833.289	2626.48	2475.29	2277	1953.61	1664.95	1863.97	3211.47	3008.29	3225.41	2178.62	2183.85	2092.95	3241.09	2598.8	2822.87	2667.66	5059.71	4986.28	5166.12	2519.31	2459.53	2456.01	2874.26	2806.93	3088.42	2854.07	2588.72	2891.41	3313.33	3248.81	3450.32	3446.43	3515.44
P51174	32	10	251.48	0.0060322	1.50101	1.50101	C26+sACVR2B	C26-PBS	Long-chain specific acyl-CoA dehydrogenase, mitochondrial OS=Mus musculus GN=Acadl PE=1 SV=2	18470.6	16625.3	16430.3	17740.9	17912.9	18481	20908	19567.3	19830.2	17251.2	14268.1	15163.7	15618.7	22765.6	19752.8	20619.1	19357.2	19805.4	20373	27724.5	43379.3	44127.4	44491.2	17044.5	16302.4	16096	13745	14702.8	14158.7	17028.6	17100.7	17645.9	35376.2	36335.8	36352	39873.3	42339.3	42677.8	24974.9	24626.8
Q9CR68	18	3	120.129	0.00600228	1.49459	1.49459	C26+sACVR2B	C26-PBS	Cytochrome b-c1 complex subunit Rieske, mitochondrial OS=Mus musculus GN=Uqcrfs1 PE=1 SV=1	1712.56	1391.37	1476.99	1940.98	1330.65	1134.72	1390.91	1409.79	1749.75	2127.77	1697.63	1697.22	1742.75	1825.09	1805.11	2055.17	1879.95	1841.72	2328.56	2559.58	4499.96	4403.03	4836.57	1089.65	1586.05	1566.43	1605.81	1629.7	1388.39	1843.16	1891.72	1979.58	2705.36	2687.83	3347.11	3362.33	3790.61	3869.32	1905.84	1781.94
Q8R1I1	4	2	24.8983	0.0221795	1.49306	1.49306	C26+sACVR2B	C26-PBS	Cytochrome b-c1 complex subunit 9 OS=Mus musculus GN=Uqcr10 PE=1 SV=1	434.387	579.632	368.513	251.313	388.694	255.447	177.411	725.897	564.746	255.268	633.989	567.382	399.573	574.863	152.456	146.645	617.392	613.878	545.874	648.568	872.187	812.664	780.505	439.734	377.428	300.712	494.784	412.94	331.726	324.644	340.861	191.722	903.564	856.364	673.2	710.639	695.616	585.868	1186.27	1176.6
Q6IME9	67	8	430.006	9.23842e-06	1.49139	1.49139	C26+sACVR2B	C26-PBS	Keratin, type II cytoskeletal 72 OS=Mus musculus GN=Krt72 PE=3 SV=1	2528.56	1920.06	1978.17	2007.14	1879.06	1999.72	1788.77	3769.25	3680.08	3959.7	2596.32	2625.78	2656.82	2410.46	2509.67	2635.18	2229.61	2485.91	2382.32	3771.06	4018.41	3865.68	3878.89	5491.15	5577.24	5459.1	4431.08	4285.7	4432.97	3407.52	3371.55	3474.5	3248.78	3341.58	3537.91	3384.12	3597.88	3086.48	2285.04	2399.3
P42125	20	4	135.929	0.00490587	1.48053	1.48053	C26+sACVR2B	C26-PBS	Enoyl-CoA delta isomerase 1, mitochondrial OS=Mus musculus GN=Eci1 PE=1 SV=2	3734.43	3598.81	3773.61	4102.36	2696.68	2712.4	3025.42	3737.55	3724.95	3424.03	3464.53	3496.61	3617.23	4197.7	3860.76	3859.57	4693.88	4542.29	4691.43	5528.93	8320.79	8567.72	8319.59	3365.19	3473.48	3645.41	3111.19	3273.2	3154.6	3156.71	2949.63	3367.28	7747.17	7799.15	8133.95	7735.53	7246.99	8068.31	4886.55	5094.56
E9Q5F9	24	6	127.463	1.23886e-08	1.47988	0.675729	C26-PBS	C26+sACVR2B	Histone-lysine N-methyltransferase SETD2 OS=Mus musculus GN=Setd2 PE=1 SV=1	5819.28	5117.75	5713.27	6033.33	6054.84	6933.48	7492.78	5946.81	6314.11	5965.58	5884.28	6025.8	6437.1	6081.61	5310.32	5371.88	4510.69	4657.39	4896.07	3932.26	3050.06	3271.1	3225.23	4381.44	4374.04	4839.14	3816.29	4038.25	4169.68	5148.93	5243.05	5448.62	3397.22	3714.1	3791.65	3736.54	3974.73	4371.25	2817.44	2979.25
P45952	42	9	255.676	0.000393718	1.47576	1.47576	C26+sACVR2B	C26-PBS	Medium-chain specific acyl-CoA dehydrogenase, mitochondrial OS=Mus musculus GN=Acadm PE=1 SV=1	8255.04	4781.35	5293.63	5886.78	5870.13	6535.44	7432.84	6490.18	6786	11221.7	8525.45	9177	9891.62	6176.44	11489.6	11299.1	10169.1	10412.2	11152.1	12182.5	20464.5	20732.8	21165.2	9128.63	9502.9	10132.7	11074.4	11620	12084	10417.5	10337.3	11144.8	11622.3	11783.2	12469	12287.5	13497.5	14706.7	6734.04	7013.54
P62897	18	4	164.721	0.0100237	1.47502	1.47502	C26+sACVR2B	C26-PBS	Cytochrome c, somatic OS=Mus musculus GN=Cycs PE=1 SV=2	9983.54	8962.97	8779.09	10727.5	8150.52	8174.37	9115.78	8645.9	9187.14	9352.39	9011.75	9843.91	9380.46	11292.7	12813.7	13573.2	10346.7	10957.3	11388.4	14726	25204.3	27438.1	27693.5	6599.94	6863.13	7871.09	9153.27	9375.95	9963.64	9355.03	9555.06	10799.8	14575.5	15828.7	18862.7	18869.3	19928.5	23115	12065.4	12336.7
P19246	61	10	373.519	0.00311717	1.47489	0.678016	C26-PBS	C26+sACVR2B	Neurofilament heavy polypeptide OS=Mus musculus GN=Nefh PE=1 SV=3	20998.6	15618.5	19071.6	21469.2	15551.4	19508.9	20862.5	36793.7	40681.2	42863.7	19005.3	20032.7	22437.2	15392.6	16969	17289.1	11273.3	11308.8	11845.6	14237.4	11074.7	11164.3	11132.2	12492.9	12637.1	13376.3	27236.5	28791	31120.4	13576.5	14628	15638.8	9848.04	10634.7	10888.7	11502.6	12422.9	12793.6	9034.35	9568.45
Q6URW6	84	9	454.933	9.64387e-06	1.47064	1.47064	C26+sACVR2B	C26-PBS	Myosin-14 OS=Mus musculus GN=Myh14 PE=1 SV=1	3909.92	3040.19	2965.2	3145.93	3481.96	3296.96	3499.92	4258.17	4277.27	5164.08	3910.38	4061.69	4152.68	2987.7	3921.48	4075.56	4474.68	4819.93	4844.71	5750.09	8061.73	7905.78	8100.84	7135.6	7329.62	7534.26	4297.53	4281.92	4497.02	4734.45	4950.38	5132.21	6240.07	6536.56	6756.94	4892.78	5016.52	5590.13	3800.08	3891.08
Q8VDR9	8	2	34.7268	3.89098e-05	1.46393	1.46393	C26+sACVR2B	C26-PBS	Dedicator of cytokinesis protein 6 OS=Mus musculus GN=Dock6 PE=1 SV=4	507.988	379.8	391.546	440.345	272.16	277.716	225.793	474.122	483.444	648.176	599.216	635.194	685.716	449.432	675.464	635.543	633.557	610.361	626.204	743.66	550.58	524.417	575.978	999.942	920.419	1010.28	682.882	701.674	641.229	849.083	884.862	876.683	758.931	795.83	730.328	600.907	610.261	577.067	822.093	780.835
Q3TTY5	74	24	528.202	0.00147209	1.45902	0.68539	C26-PBS	C26+sACVR2B	Keratin, type II cytoskeletal 2 epidermal OS=Mus musculus GN=Krt2 PE=1 SV=1	75982.4	66452	70881.7	68829.3	81331.6	86242.2	81396.3	143102	147391	117105	63654.1	66441.2	67121.3	70859.4	50147.8	47954.7	45064.5	45866.7	47840.6	52077.5	40997.3	39992.8	41008.1	38748.3	38514	39174.8	93344.6	95562.4	98504.3	47114.8	46563.3	46195.2	41304.5	42334.1	43181.8	53113.2	54898.6	52704.5	47390.1	47202.3
Q80YY7	13	4	60.6749	0.00386925	1.4586	0.68559	C26-PBS	C26+sACVR2B	Zinc finger protein 618 OS=Mus musculus GN=Znf618 PE=2 SV=3	39812.5	50636.8	53285.6	57640.1	22287.6	24748.9	24561.2	45421.2	45060.5	39877	29970.8	31884.5	30993.6	65342.7	39241.6	40732.1	36732.8	38002.2	40206.2	27295.1	41660.3	41172.9	40125	12888.7	12392.6	11896.6	8200.58	8144.87	8246.78	21170	21764.6	22786	37488.5	35622.5	40295.4	39371.7	37259.4	44327.5	28574.3	29330.3
P19536	21	9	140.237	0.00223412	1.44805	1.44805	C26+sACVR2B	C26-PBS	Cytochrome c oxidase subunit 5B, mitochondrial OS=Mus musculus GN=Cox5b PE=1 SV=1	4059.55	3387.65	3023.43	3381.98	5977.42	6026.15	6250.08	3501.33	3717.7	4666.94	3414.37	3223.66	3447.3	3871.09	3916.48	3628.38	3838.84	3906.54	3892.63	5878.42	9621.82	9389.05	9876.41	6200.28	6719.4	6942.26	4264.42	4251.96	4353.14	3002.46	2829.23	2756.09	6507.41	6615.8	6750.98	6101.62	6669.91	6819.77	4613.93	4623.09
E9Q784	12	3	64.7534	0.00121378	1.43338	0.697651	C26-PBS	C26+sACVR2B	Zinc finger CCCH domain-containing protein 13 OS=Mus musculus GN=Zc3h13 PE=1 SV=1	4588.81	5041.77	5948.23	6292.09	5871.62	6798.93	7283.38	2978.84	3001.01	2067.02	2810.63	2996.77	2926.83	6350.2	4387.11	4878.59	4187.67	4314.81	4463.15	3201.39	3282.42	3285.76	3465.14	2434.67	2322.85	2486.02	3455.82	3770.64	3911.48	2587.77	2490.88	2660.02	3163.7	3333.37	3740.94	3499.76	3877.56	3758.95	3176.4	3210.21
Q9D051	26	13	189.401	0.0108196	1.41327	1.41327	C26+sACVR2B	C26-PBS	Pyruvate dehydrogenase E1 component subunit beta, mitochondrial OS=Mus musculus GN=Pdhb PE=1 SV=1	15229.9	13825.4	14763.8	15515.5	12587.2	14191.7	14760.1	14245	14272	12870.1	13722.1	14054.3	14076.3	19789.1	16170.3	16485.7	17303.8	17517.9	17987.3	21523.9	35305.9	35515.1	35536.8	12209.4	12480.6	12892.5	12087.7	12154.8	11992.8	14168.2	14265.7	13995	25813.2	25729.9	26917.1	29177.8	29124.8	30279.7	20661.9	20636.8
Q8BFR5	25	4	159.019	4.50862e-05	1.40578	1.40578	C26+sACVR2B	C26-PBS	Elongation factor Tu, mitochondrial OS=Mus musculus GN=Tufm PE=1 SV=1	2387.52	2142.76	2344.84	2274.98	2377.95	2537.09	2638.84	2494.58	2421.3	2585.06	2328.24	2376.72	2184.52	2165.3	2179.04	2244.51	2543.91	2688.82	2446.86	3356.32	4925.43	4786.1	4580.52	2318.55	2276.5	2385.85	2502.59	2383.26	2329.06	2639.19	2550.78	2435.95	3848.99	3394.09	3552.43	4156.53	4050.22	4130.82	3789.14	3712.62
P20152	82	16	550.702	0.00605933	1.39675	0.715946	C26-PBS	C26+sACVR2B	Vimentin OS=Mus musculus GN=Vim PE=1 SV=3	17389.8	14973.3	17062.3	19512.4	19498.8	36683.8	43745.7	12470.7	12173.3	11877.6	15145.5	15574	16265.1	14755.5	12703.2	12932.1	12186.6	12432.9	13023.4	12450.2	10767	10945.6	11477.1	14104.8	14655.5	15087.7	18820.4	19538.1	19993.2	11375.2	11096.5	11958.2	10088.3	10406.7	10778.8	10601.9	10762.5	10525.4	10116.9	9458.41
Q640L3	73	14	399.718	3.88302e-08	1.38032	0.724469	C26-PBS	C26+sACVR2B	Cell cycle progression protein 1 OS=Mus musculus GN=Ccpg1 PE=1 SV=2	35927.8	39383.5	43012.3	46274.5	38405.5	42925.8	45932	32186.3	32647.6	26201.8	30288.8	30260.2	30457.2	46113	34145.9	35430	30644.1	30730.2	31662.3	26028.6	23263.4	22842.7	24096.3	27500.2	27853.1	29276.1	28527.7	29577.6	29653	23550.5	23602.5	22906.4	28915.5	29691.2	27598	22949.2	24019.3	23592.2	26043	25900.3
O35177	11	4	69.6493	0.000985802	1.37634	0.726566	C26-PBS	C26+sACVR2B	Enhancer of filamentation 1 OS=Mus musculus GN=Nedd9 PE=1 SV=2	6185.79	7282.68	8139.65	8878.4	8213.66	9458.91	10803.9	5177.92	5428.41	4952.16	5306.49	5443.17	5433.64	4883.5	4642.54	4680.18	4317	4204.92	4097.07	4494.38	851.408	946.221	826.57	18806.3	18686	19195.7	6146.88	6381.8	6140.28	2321.48	2194.1	2203.94	1367.03	1209.63	1353.54	777.964	697.042	647.132	1289.15	1258.31
A2ABU4	40	9	206.373	0.0001042	1.37562	1.37562	C26+sACVR2B	C26-PBS	Myomesin-3 OS=Mus musculus GN=Myom3 PE=1 SV=1	4413.33	4669.6	4233.19	4348.02	4640	4889.95	4867.3	4055.13	3960.53	4261.91	4079.49	3908.03	3991	4529.29	4300.65	4457.37	4754.4	4640.6	4853.5	6071.07	7963.62	7829.88	8022.46	4495.49	4624.3	4656.98	4099.35	4203.81	4238.2	4719.61	4685.5	4833.78	8065.72	8106.47	8128.24	7204.28	7406.67	8010.31	5553.22	5375.66
Q9DCX2	25	7	213.308	0.00245421	1.37217	1.37217	C26+sACVR2B	C26-PBS	ATP synthase subunit d, mitochondrial OS=Mus musculus GN=Atp5h PE=1 SV=3	16332.9	14728.7	15626.4	16629.1	14229.8	15763.8	17090.3	15739.8	16136.9	19034.8	14415.2	15066.2	15623.4	16029.1	17215.3	18580.2	16778.8	17292.7	18012	22411.6	36359.6	36080.5	38244.4	15713.5	16059.9	16566.5	14274	15209.9	16043.2	17686.5	18011.4	17764.3	26668.9	27559.2	27945.1	24798.8	27971.7	29906.3	15837.6	15994.3
P16546	67	8	364.325	0.00396509	1.3675	0.731263	C26-PBS	C26+sACVR2B	Spectrin alpha chain, non-erythrocytic 1 OS=Mus musculus GN=Sptan1 PE=1 SV=4	24833.2	21390.4	20879.6	24978.6	23522.4	24764.1	27873.1	44780.7	46427.8	40720.3	20598.1	22571.1	23210.7	21029.4	19425.2	20631.8	14243	14483	15468.3	18159.6	16647.9	17501.8	17548.3	14091.3	14544.7	14801.5	27660.1	28275.8	29999.5	16376.3	16713.8	17101.4	15666.5	16242.6	16651.5	17966.7	19144	20203.6	14899.6	15160.5
Q60605	38	6	187.445	0.00435756	1.36109	0.734707	C26-PBS	C26+sACVR2B	Myosin light polypeptide 6 OS=Mus musculus GN=Myl6 PE=1 SV=3	15321.1	9203.43	11068.2	13021.5	18084	20988.9	24436	13469.6	15074	18563	13100.7	12539.8	13869.7	12569	18067.7	17199.4	14519.8	14850.5	15154.8	11256.5	6296.66	6480.72	6348	17772.2	17045.9	18089.8	20352.2	19961.5	20100.3	16379.7	16613.9	16949.9	5850.35	6122.95	6269.39	6113.63	6871.55	7258.28	4886.1	5139.48
O35250	20	4	109.93	0.0271247	1.36103	1.36103	C26+sACVR2B	C26-PBS	Exocyst complex component 7 OS=Mus musculus GN=Exoc7 PE=1 SV=2	1666.01	1294.98	1410.34	1416.93	2044.28	2241.7	2081.86	1681.37	1774.71	1251.07	1603.1	1514.32	1455.58	2450.14	1290.79	1060.3	1921	1825.74	1669.91	2267.49	1214.54	1207.08	1135.97	3210.09	3404.88	2738.03	3432.55	3236.69	2483.38	2081.82	2284.03	1753.5	1445.52	1465.5	1322.31	3695.94	3416.57	3301.43	1519.56	1644.29
P04104	100	31	640.514	0.00848423	1.35866	0.736018	C26-PBS	C26+sACVR2B	Keratin, type II cytoskeletal 1 OS=Mus musculus GN=Krt1 PE=1 SV=4	86101.3	75235.8	78482.8	83355.9	85955	87495.7	88966.5	155935	158305	153962	80869.1	81979.6	82294.4	69698	53342.6	55453.8	52408.4	52586.8	53496.6	63372.1	50864	50649.7	51490.1	53682.6	54830.6	57004.6	110710	113316	119608	59886.6	59829	61912.7	49399.4	50058.4	51027.4	54005.2	55185.2	61277.2	52807.3	55305.9
Q5PR68	23	3	111.977	1.32431e-05	1.35285	0.73918	C26-PBS	C26+sACVR2B	Centrosomal protein of 112 kDa OS=Mus musculus GN=Cep112 PE=2 SV=2	9000.7	7806.52	8285.14	9050.53	10257.6	10861.7	12033.8	6732.76	7681.96	7555.47	11220.7	11146.2	10599.3	8536.17	7526.2	7281.38	8688.39	8232.12	8516.64	6653.14	5325.36	5669.16	4586.34	5327.73	5298.69	5544.95	8819.12	8908.34	8460.24	5544.32	5228.08	5195.45	7031.53	7300.46	6962.52	7105.96	6699.46	6818.06	8116.63	7687.21
P56480	78	44	395.143	0.00722725	1.35206	1.35206	C26+sACVR2B	C26-PBS	ATP synthase subunit beta, mitochondrial OS=Mus musculus GN=Atp5b PE=1 SV=2	155150	143234	147767	153932	148066	146963	164971	142266	141892	137005	133236	133423	138404	200042	171438	169644	170045	169608	180758	209772	343353	338326	358834	151921	150398	163740	122020	123881	129693	140019	145172	147157	232175	233623	245903	259812	277353	283884	185126	183587
P07724	87	45	436.459	3.02705e-09	1.35052	0.740455	C26-PBS	C26+sACVR2B	Serum albumin OS=Mus musculus GN=Alb PE=1 SV=3	128594	119377	124573	141031	143842	154603	165267	126849	132242	121266	121311	127464	131677	135515	118472	121483	106158	109216	114341	95217.9	105227	101886	107029	103723	104065	104166	78881.7	80585.5	83699	107953	109144	112724	76022.5	78443.4	81377	91226.2	96061.5	104296	89828.4	89815.3
Q921G7	26	5	178.195	0.00710725	1.34884	1.34884	C26+sACVR2B	C26-PBS	Electron transfer flavoprotein-ubiquinone oxidoreductase, mitochondrial OS=Mus musculus GN=Etfdh PE=1 SV=1	3012.71	2914.12	2921.44	3283.35	2797.46	2818.73	3186.86	3246.16	3265.56	3309.36	3039.86	3010.37	3137.38	3059.61	2723.92	2920.88	2898.43	2781.94	2913.37	4063.68	6343.5	5390.98	6204.46	2000.53	2297.62	2331.91	3838.14	3785.54	3963.7	2538.76	2822.53	2575.01	5055.65	5604.78	4842.74	5010.58	5131.82	5361.77	3524.74	3400.41
Q6NZL8	7	3	39.3997	0.00957006	1.34856	0.741531	C26-PBS	C26+sACVR2B	Signal peptide, CUB and EGF-like domain-containing protein 1 OS=Mus musculus GN=Scube1 PE=2 SV=2	2413.47	2995.22	2767.53	2771.15	3956.25	3891.66	4153.97	2282.15	2325.52	1544.34	1391.62	1592.49	1684.72	3723.76	1596.77	1644.26	1673.19	1642.15	1805.74	1789.66	1770.84	1858.66	1941.56	1838.74	1779.07	1977.05	1858.75	1936.18	1938.19	1763.69	1619.17	1740.81	1471.64	1500.89	1585.55	1791.74	1875.04	1861.35	1940.56	1843.89
O70622	12	2	81.6873	1.49687e-05	1.34418	0.743947	C26-PBS	C26+sACVR2B	Reticulon-2 OS=Mus musculus GN=Rtn2 PE=1 SV=1	490.146	503.628	540.431	564.547	531.646	452.266	518.879	570.654	545.49	461.415	544.321	579.829	490.437	572.945	428.304	412.246	395.855	403.731	306.009	364.643	305.067	299.358	277.171	431.81	427.008	450.53	328.75	377.187	307.359	483.194	477.177	507.639	291.345	288.843	291.403	300.936	298.739	311.832	427.445	384.385
Q9CR62	18	6	126.92	0.0235091	1.34314	1.34314	C26+sACVR2B	C26-PBS	Mitochondrial 2-oxoglutarate/malate carrier protein OS=Mus musculus GN=Slc25a11 PE=1 SV=3	6580.41	5700.71	6107.91	6389.61	5276.8	5479.91	6014.84	6417.24	6751.7	7774.24	5926.02	5813.1	6200.33	7848.84	7507.19	7297.44	7181.04	7295.73	7464.71	8838.43	14483.4	14477	15608.1	4771.74	4872.27	5085.14	5500.08	5630.62	6011.52	6105.12	6584.35	6628.62	10611.9	10370.8	11884	10833.8	11640.8	12261.3	7384.78	7233.51
Q70IV5	51	7	280.704	0.0182342	1.34208	0.745112	C26-PBS	C26+sACVR2B	Synemin OS=Mus musculus GN=Synm PE=1 SV=2	8149.39	8781.02	8610.38	9032.79	14378.8	13861.1	15539.2	5835.5	5204.92	3804	5847.57	6177.45	6275.03	10850.3	7312.76	7512.29	5993.59	5560.96	6111.34	6072.2	5251.47	4992.02	5504.25	6080.64	6278.21	6946.61	10610.1	10347.6	11491.9	4674.33	4558.08	4742.07	4655.72	4843.22	4844.8	5119.31	5129.53	5328.35	5930.64	5232.67
Q80TI1	22	3	102.205	0.044919	1.33996	0.746293	C26-PBS	C26+sACVR2B	Pleckstrin homology domain-containing family H member 1 OS=Mus musculus GN=Plekhh1 PE=1 SV=2	6051.68	8190.39	8130.15	7192.69	10209.1	9045.06	10370	5825.91	5653.34	2936.62	3794.49	4014.19	4086.25	10102.7	3702.61	3822.98	3943.57	3991.28	3918.83	4516.32	3151.55	2977.63	2954.28	2153.43	2150.4	2128.17	3580.22	3934.21	4180.06	4254.65	4638.06	4200.03	5774.35	5573.48	4708.44	6510.16	6624.05	5962.32	6963.73	6662.39
Q61171	13	8	68.8231	1.23126e-05	1.33545	1.33545	C26+sACVR2B	C26-PBS	Peroxiredoxin-2 OS=Mus musculus GN=Prdx2 PE=1 SV=3	4871.25	5424.15	4632.6	4687.11	4666.46	4462.94	4687.14	4737.27	4717.75	5124.82	4633.67	4730.07	4623.08	5744.81	5120.34	5435.79	4602.42	4727.31	4924.72	6505.33	8647.21	8589.23	8909.98	5617.48	5685.62	5852.26	4529.6	4422.44	4572.5	5758.8	5706.49	6110.64	7722.99	7626.57	7489.76	7312.87	7515.44	7467.98	6330.22	5445.51
Q9EP71	13	2	65.0244	5.9823e-05	1.33409	0.749575	C26-PBS	C26+sACVR2B	Ankycorbin OS=Mus musculus GN=Rai14 PE=1 SV=1	573.465	546.828	610.056	543.336	541.708	558.772	517.447	581.006	501.455	604.212	609.23	599.544	668.676	625.669	668.04	571.517	534.14	519.342	521.395	429.855	330.991	329.186	305.841	551.365	540.599	538.541	403.701	447.045	411.412	738.472	705.462	632.28	350.467	339.018	339.612	277.575	292.491	287.402	431.921	407.891
Q9D6T0	12	3	88.7189	6.5351e-07	1.32838	0.752798	C26-PBS	C26+sACVR2B	Nitric oxide synthase-interacting protein OS=Mus musculus GN=Nosip PE=1 SV=1	2728.56	2823.44	2953.74	3151.49	2768.44	3215.69	2915.57	2818.24	2807.31	2493.03	2157.08	2320.61	2461.45	3313.13	2659.69	2503.04	2524.23	2528.86	2699.08	2054.06	1796.47	1689.42	1534.98	1517.45	1736.67	1475.91	2305.67	1974.95	2159.45	1887.12	1887.16	1845.51	2359.03	2560.38	2571.66	2436.32	2308.72	2564.42	2227.04	2297.89
P08032	45	4	217.911	0.00587014	1.32798	0.753024	C26-PBS	C26+sACVR2B	Spectrin alpha chain, erythrocytic 1 OS=Mus musculus GN=Spta1 PE=1 SV=3	2543.62	1597.28	1810.85	1856.96	3099.21	3413.59	3567.15	2112.4	2202.86	3567.93	2459.85	2724.91	2906.46	1709.07	3052.63	2899.82	2231.12	2283.61	2289.51	1915.41	1279.88	1293.99	1337.11	1713.98	1694.92	1701.48	3990.47	4125.73	4375.54	2900.71	2983.07	3200.87	1046.38	1003.3	1143.73	1054.64	893.192	1201.91	1092.28	1048.33
P14152	50	27	256.285	0.000369016	1.32213	1.32213	C26+sACVR2B	C26-PBS	Malate dehydrogenase, cytoplasmic OS=Mus musculus GN=Mdh1 PE=1 SV=3	56732.2	54593	58316.4	61331.1	46703.4	50840.9	54169.7	56711.5	56740.2	54779.2	47693.5	46585.1	50207.6	69509.5	61572.6	59988.8	62813.1	63211.2	65412.1	75007.2	95596	95219.8	96612.2	59584.2	58428.5	59666.4	55517	57391.1	57398.8	54449.5	55988.6	54784.7	88893.4	90244.1	92268.7	98269.5	101835	104670	67256.3	66373.9
P06728	11	3	69.6541	0.0135858	1.32006	0.757542	C26-PBS	C26+sACVR2B	Apolipoprotein A-IV OS=Mus musculus GN=Apoa4 PE=1 SV=3	28762.3	26872.1	28791.4	29494.4	31295.6	34359.1	33388.2	27026.7	27301.8	21127.6	28851.1	27598.2	24359.4	38728.5	22675.1	18455.9	33395.3	32863.5	31138.2	21788.7	21475.2	20808.6	18759.6	9950.73	9766.55	8378.25	33472	33153.9	30043	6313.63	5198.11	3239.6	24903.1	24525	23515.9	26623.4	26416.2	25157.1	35404.3	34894.5
P20108	14	9	89.8054	0.0378398	1.30966	1.30966	C26+sACVR2B	C26-PBS	Thioredoxin-dependent peroxide reductase, mitochondrial OS=Mus musculus GN=Prdx3 PE=1 SV=1	7517.93	7371.15	6872.4	7230.77	6517.76	6591.28	6880.57	7023.64	6931.32	6238.56	7082.41	7172.44	7084.75	9909.99	7945.47	7747.35	8985.94	8931.75	8805.15	9845.96	15625.9	14455.2	15257.8	5937.91	5972.16	6023.93	5954.12	5741.8	5984.48	6702	6668.53	6167.94	13070.5	13424.5	12727.5	11876.2	13584.2	14054.5	9327.5	9132.5
Q60847	29	5	142.739	0.00602762	1.30476	1.30476	C26+sACVR2B	C26-PBS	Collagen alpha-1(XII) chain OS=Mus musculus GN=Col12a1 PE=2 SV=3	9240.74	8718.66	8158.07	9935.75	5290.02	5730.54	6225.54	8130.1	8459.17	9760.95	8899.44	8282.26	8633.59	14771.1	13292.4	12448.9	10105.9	9382.37	10108.5	12057	9184.85	8784.96	9189.41	20835.9	20510.1	20584.8	11217.4	11197.3	11360.9	11972	11627	11607.4	7653.75	8162.29	8300.88	11314.6	11493.1	12239	12057.7	11730.5
Q3UMR0	7	2	34.5035	0.00712041	1.30453	0.766557	C26-PBS	C26+sACVR2B	Ankyrin repeat domain-containing protein 27 OS=Mus musculus GN=Ankrd27 PE=1 SV=2	559.638	342.702	340.807	468.5	734.538	828.539	837.936	333.37	335.919	467.013	804.062	752.157	651.7	585.12	494.197	461.669	521.816	506.894	606.542	428.994	465.957	415.272	459.647	344.989	398.638	391.503	462.629	430.062	377.176	486.512	561.974	656.266	342.509	299.582	360.396	485.666	503.286	459.699	364.519	341.28
P16045	10	8	41.1448	0.0439397	1.30237	1.30237	C26+sACVR2B	C26-PBS	Galectin-1 OS=Mus musculus GN=Lgals1 PE=1 SV=3	11897.9	11189.9	11209.4	12675	15441.4	16387.8	18430.8	12133.3	12105	10044.3	8878.01	8828.19	9247.37	12017.6	11258.2	11481.3	10646	10759.4	11429.9	15495.5	10573.9	10326.2	10999.4	29342.2	29626.7	30081.2	16011.7	16670.5	16610.4	16224.6	18255	20435	8941.57	9062.31	10037.6	12274.9	12799.4	13872	11403.7	10938.1
Q8BMS1	67	29	426.21	0.0210548	1.30037	1.30037	C26+sACVR2B	C26-PBS	Trifunctional enzyme subunit alpha, mitochondrial OS=Mus musculus GN=Hadha PE=1 SV=1	32936.2	31409.7	31766	34656.5	32376.5	32821.1	34663.7	31095.7	31544.6	29645.5	29773.3	30139.8	30739.4	36574.2	34171.7	34018	34584.1	34891.7	37980.7	42829.2	61889.2	63455.7	66670.9	26102.6	27307.4	27065.8	29955.1	29359	30395.8	28653.1	27591.3	29861.8	52524.9	54435.5	56198.3	57235.2	57530.8	63288.5	36832.3	36492.2
[truncated: 1 more columns]

## Sheet: DEP_C26+sACVRc vs PBS
List of differentially expressed proteins: C26+sACVR/c versus C26+PBS condition
Accession	Peptide count	Unique peptides	Confidence score	Anova (p)	Max fold change	Ratio_C26_sACVR2C/C26-PBS	Highest mean condition	Lowest mean condition	Description	Avg_C26-PBS	20170325_J-Hulmi_Mouse-Muscle_C26P_ID-05_1	20170325_J-Hulmi_Mouse-Muscle_C26P_ID-05_2	20170325_J-Hulmi_Mouse-Muscle_C26P_ID-05_3	20170325_J-Hulmi_Mouse-Muscle_C26P_ID-06_1	20170325_J-Hulmi_Mouse-Muscle_C26P_ID-06_2	20170325_J-Hulmi_Mouse-Muscle_C26P_ID-06_3	20170325_J-Hulmi_Mouse-Muscle_C26P_ID-13_1	20170325_J-Hulmi_Mouse-Muscle_C26P_ID-13_2	20170325_J-Hulmi_Mouse-Muscle_C26P_ID-13_3	20170325_J-Hulmi_Mouse-Muscle_C26P_ID-14_1	20170325_J-Hulmi_Mouse-Muscle_C26P_ID-14_2	20170325_J-Hulmi_Mouse-Muscle_C26P_ID-14_3	20170325_J-Hulmi_Mouse-Muscle_C26P_ID-15_1	20170325_J-Hulmi_Mouse-Muscle_C26P_ID-15_2	20170325_J-Hulmi_Mouse-Muscle_C26P_ID-15_3	20170325_J-Hulmi_Mouse-Muscle_C26P_ID-16_1	20170325_J-Hulmi_Mouse-Muscle_C26P_ID-16_2	20170325_J-Hulmi_Mouse-Muscle_C26P_ID-16_3	Avg_C26_sACVR2C	20170325_J-Hulmi_Mouse-Muscle_C26UD_ID-03_1	20170325_J-Hulmi_Mouse-Muscle_C26UD_ID-03_2	20170325_J-Hulmi_Mouse-Muscle_C26UD_ID-03_3	20170325_J-Hulmi_Mouse-Muscle_C26UD_ID-09_1	20170325_J-Hulmi_Mouse-Muscle_C26UD_ID-09_2	20170325_J-Hulmi_Mouse-Muscle_C26UD_ID-09_3	20170325_J-Hulmi_Mouse-Muscle_C26UD_ID-10_1	20170325_J-Hulmi_Mouse-Muscle_C26UD_ID-10_2	20170325_J-Hulmi_Mouse-Muscle_C26UD_ID-10_3	20170325_J-Hulmi_Mouse-Muscle_C26UD_ID-21_1	20170325_J-Hulmi_Mouse-Muscle_C26UD_ID-21_2	20170325_J-Hulmi_Mouse-Muscle_C26UD_ID-21_3	20170325_J-Hulmi_Mouse-Muscle_C26UD_ID-22_1	20170325_J-Hulmi_Mouse-Muscle_C26UD_ID-22_2	20170325_J-Hulmi_Mouse-Muscle_C26UD_ID-22_3	20170325_J-Hulmi_Mouse-Muscle_C26UD_ID-31_1	20170325_J-Hulmi_Mouse-Muscle_C26UD_ID-31_2	20170325_J-Hulmi_Mouse-Muscle_C26UD_ID-31_3	20170325_J-Hulmi_Mouse-Muscle_C26UD_ID-36_1	20170325_J-Hulmi_Mouse-Muscle_C26UD_ID-36_2
Q62240	7	2	27.5467	9.04551e-08	4.27927	0.233685	C26-PBS	C26+sACVR2C	Lysine-specific demethylase 5D OS=Mus musculus GN=Kdm5d PE=2 SV=2	2147.49	2954.68	3200.28	2945.11	3080.93	3863.71	3939.37	1357.61	1323.67	1395.29	1861.99	1956.33	1891.01	3386.32	2052.67	1816.92	496.452	535.989	596.528	501.837	100.989	120.89	108.198	524.88	656.159	814.166	176.077	198.622	200.706	696.113	646.859	693.296	1178.24	1345	1302.91	388.074	336.975	339.198	260.706	239.11
Q8K386;P55258;P62821;Q9DD03	21	7	135.679	9.0989e-08	4.26087	0.234694	C26-PBS	C26+sACVR2C	Ras-related protein Rab-15 OS=Mus musculus GN=Rab15 PE=1 SV=1	69536	110355	109111	116925	111454	123104	131658	18515.6	17738	15087.3	60374	62682.9	65112.5	113125	69724.7	66813.6	19433.1	19976.6	20457.8	16319.7	16810.5	15423.4	16798.2	20732.5	21725.6	21881.2	17536.7	18066.3	19151.5	13837.6	14757.4	14254.7	14632.4	14222.4	14344.1	15153.1	15126.8	15131	13923.9	14593.6
Q9CR92	8	3	37.0921	0.0159548	4.06813	4.06813	C26+sACVR2C	C26-PBS	Coiled-coil domain-containing protein 96 OS=Mus musculus GN=Ccdc96 PE=2 SV=1	726.899	421.579	475.624	461.178	378.258	380.23	504.843	867.29	884.739	1735.75	850.857	967.264	908.838	410.09	890.747	904.935	684.843	692.235	664.877	2957.12	480.712	494.452	603.307	363.409	531.957	448.091	1969.27	2056.26	1917.05	13163	14052.1	15051.4	1915.64	1831.4	1724.48	626.04	628.187	572.458	1222.62	1186.41
O35639	4	2	22.0685	9.56778e-08	3.74662	3.74662	C26+sACVR2C	C26-PBS	Annexin A3 OS=Mus musculus GN=Anxa3 PE=1 SV=4	152.409	61.5189	94.4935	160.106	180.567	187.234	266.637	235.958	216.498	251.353	72.234	98.1955	100.451	128.33	140.72	113.525	154.348	175.009	106.179	571.017	271.052	283.155	267.695	278.584	258.136	249.494	608.855	762.369	788.988	757.33	897.452	956.507	1248.93	1299.35	1406.2	295.438	257.737	274.88	266.014	304.767
B2RW38	9	3	34.9574	3.95505e-06	3.65219	0.273808	C26-PBS	C26+sACVR2C	Cilia- and flagella-associated protein 58 OS=Mus musculus GN=Cfap58 PE=2 SV=1	2268.78	3155.98	2510.96	3090.74	4228.48	3795.93	4330.76	678.041	526.37	438.158	1456.77	1531.17	1594.18	5512.9	2420.9	2579.29	991.646	995.665	1000.12	621.21	695.347	482.324	486.757	699.862	1023.47	894.011	142.732	169.403	134.904	630.558	595.155	734.048	1208.64	1290.66	1150.6	324.791	335.868	355.264	616.197	553.219
Q7SIG6	38	3	228.537	5.76954e-05	3.48919	0.2866	C26-PBS	C26+sACVR2C	Arf-GAP with SH3 domain, ANK repeat and PH domain-containing protein 2 OS=Mus musculus GN=Asap2 PE=1 SV=3	32200.6	54954	56129.7	57898.9	53142.1	56628	59043.1	9045.34	8156.65	3835.26	23978.6	23775.8	21717.2	62721.3	30677.1	30694.5	9187.78	8620.53	9404.45	9228.68	11143.7	11866.4	12116.8	17436.4	18298.5	15698.8	3806.25	3608.66	3484.78	5451.53	5702.51	5570.93	17328	16851.4	17590	3205.52	3031.74	3383.23	6173.22	5981.9
Q9DBB4	5	3	17.0958	0.00484275	3.44064	3.44064	C26+sACVR2C	C26-PBS	N-alpha-acetyltransferase 16, NatA auxiliary subunit OS=Mus musculus GN=Naa16 PE=2 SV=1	3106.14	1566.75	1887.35	2118.74	3006.72	3396.33	4160.69	4434.63	4606.23	7545.53	2561.71	2633.15	2973.52	1390.62	2833.01	3243.86	2400.4	2417.91	2733.46	10687.1	1425.85	1466.92	2031.76	1579.2	2280.6	2642.77	12037.1	13383.9	14944.6	25179.7	26384.7	29446.7	18858.5	20279.1	22685.1	2707.19	2724.26	2438.03	6637.53	7205.1
Q80SU3	8	3	38.3951	1.01145e-07	3.27763	0.305099	C26-PBS	C26+sACVR2C	Zygote arrest protein 1 OS=Mus musculus GN=Zar1 PE=2 SV=1	24597.8	16320.1	18025.2	20549.4	30177.6	34693.9	38579	13766.7	14830.3	19834.2	29707.4	30911	34178.5	24448.7	27549.9	29325.4	19179.5	20023.8	20660.5	7504.77	1608.5	1852.03	1964.98	7891.05	11305.4	13255.7	2041.77	2362.63	2577.78	12470	13074	14001.8	17901.7	18508.5	20724.8	1710.11	1764.98	1751.4	3423.98	3458.54
Q8CGB6	37	6	184.752	0.00106307	2.96414	0.337365	C26-PBS	C26+sACVR2C	Tensin-2 OS=Mus musculus GN=Tns2 PE=1 SV=1	7031.55	13374.9	13863.6	14125.5	7897.59	9123.89	9552.1	1559.06	1603.89	1337.53	3324.62	3343.23	3333.33	15273.7	12479.3	12028.5	1446.97	1530.89	1369.41	2372.2	2134.68	1998.08	1781.81	1401.36	1588.3	1609.65	1240.31	1173.66	1073.15	941.426	1123.92	1082.49	7199.62	6944.22	7042.27	1696.3	1664.07	1660.86	2271.6	2059.61
P28867	9	3	47.3782	3.74823e-06	2.59004	0.386094	C26-PBS	C26+sACVR2C	Protein kinase C delta type OS=Mus musculus GN=Prkcd PE=1 SV=3	3087.55	3512.61	3227.93	4083.07	2929.56	3061.17	3506.38	1948.41	1965.33	1676.51	2364.85	2850.11	2835.83	5471.75	4741.08	4439.8	2450.48	2043.93	2467.05	1192.08	236.225	276.847	211.844	1315.51	2192.19	2576.82	239.168	230.91	322.237	1034.64	1135.23	1016.23	2891.58	2806.77	3339.39	1290.54	1413.12	1345.03	420.063	321.156
P05784	47	7	334.877	5.34415e-05	2.56889	0.389274	C26-PBS	C26+sACVR2C	Keratin, type I cytoskeletal 18 OS=Mus musculus GN=Krt18 PE=1 SV=5	70545.5	92347.6	95720.4	102911	110974	122006	126152	24633	22563.8	14724.9	69165.2	73472.3	69400.8	109139	76180.6	76743.5	27196.4	27617.7	28870.7	27461.5	22307.6	22994.6	23507.7	31292.4	30403	26274.4	16076	14337.2	13298.6	29373.3	30179.5	31677.5	58244.7	59054.6	61170.6	11360.4	11334.4	11853.6	25074.3	23853.7
P42932	9	2	50.7064	0.01827	2.51533	0.397563	C26-PBS	C26+sACVR2C	T-complex protein 1 subunit theta OS=Mus musculus GN=Cct8 PE=1 SV=3	2880.68	778.752	985.439	1065.43	11714.6	12167.7	12289.5	747.457	752.302	1227.55	1558.32	1429.36	1242.83	396.157	1009.13	748.314	1225.84	1298.03	1215.51	1145.25	116.02	197.319	159.018	604.565	720.777	393.477	317.994	269.476	290.239	3989.69	4028.55	3044.88	955.508	835.459	581.701	367.927	325.324	306.447	2123.76	2208.76
Q5DU28	8	2	40.9491	1.54364e-07	2.50474	0.399243	C26-PBS	C26+sACVR2C	Pecanex-like protein 2 OS=Mus musculus GN=Pcnx2 PE=2 SV=2	825.94	917.381	881.436	976.729	729.888	821.44	728.361	916.142	925.819	975.994	836.766	884.123	1036.54	888.402	902.209	947.151	502.62	464.552	531.373	329.751	179.798	197.787	153.358	493.758	639.434	575.865	116.648	157.91	187.901	74.9879	111.38	102.385	657.779	607.773	637.419	394.261	442.288	393.116	246.16	265.274
Q9JMH3	4	2	17.278	0.0482674	2.43721	0.410305	C26-PBS	C26+sACVR2C	Sialidase-2 OS=Mus musculus GN=Neu2 PE=1 SV=1	1634.62	922.748	834.538	942.545	6436.5	6907.23	6446.84	593.882	660.234	542.983	650.583	582.042	500.502	780.266	384.161	348.045	703.991	585.503	600.506	670.691	1136.52	685.985	825.7	956.822	1102.79	901.059	121.505	196.917	115.166	1120.49	995.567	645.46	138.004	175.753	89.6259	521.275	624.896	488.886	1180.92	1051.44
Q8BL65	6	3	35.0426	0.000613297	2.3437	2.3437	C26+sACVR2C	C26-PBS	Actin-binding LIM protein 2 OS=Mus musculus GN=Ablim2 PE=1 SV=1	6143.96	5966.2	4887.31	4523.1	6934.57	5816.08	5491.36	15282.7	14758.5	12534.8	3323.09	3564.54	3060.01	5292.67	3037.86	3126.05	4271.49	4298.26	4422.71	14399.6	10149.4	10157.1	9673.66	7752.82	5218.04	4970.28	8047.34	7950.18	7743.65	13300.2	13557.3	14140.9	41747.9	43504.3	49640.1	5786.92	4861.23	6490.53	13306.7	12158.8
Q03517	20	3	92.1006	1.43241e-07	2.31884	0.43125	C26-PBS	C26+sACVR2C	Secretogranin-2 OS=Mus musculus GN=Scg2 PE=1 SV=1	48632.8	55840.2	56887.9	59068.1	71981.8	77391.4	78610.4	41813	40843.1	24853.6	43511.6	44655.3	42618.2	71897.6	38604.6	36447.9	31010	28207.4	31147.7	20972.9	14583.2	14436.5	14976.2	43889.5	53446.9	55005.2	11920.8	12318.5	12988.3	15190.8	15294	15400.5	27258.1	27731.4	30071	12864.4	12396.9	13406.8	12088.3	11853.8
P09542	64	17	266.306	0.0463772	2.31282	2.31282	C26+sACVR2C	C26-PBS	Myosin light chain 3 OS=Mus musculus GN=Myl3 PE=1 SV=4	17470.6	25392.9	19914.2	18661.6	12935.5	10355.9	8296.44	23569.2	22149.3	16145.5	12577.5	12733.1	11891.1	24661.1	14513.1	13620.4	22217.2	22481.5	22354.7	40406.3	81239	78642	79264.9	21906.1	14723.3	10969.2	47858.1	47130.9	45229.7	97291.7	95114.1	92280.6	8041.74	7831.61	6705.26	9841.86	7523.23	12063.7	29640.8	27737.7
P25976	15	2	77.4245	3.12919e-06	2.28615	0.437416	C26-PBS	C26+sACVR2C	Nucleolar transcription factor 1 OS=Mus musculus GN=Ubtf PE=1 SV=1	1908.42	2592.17	2466.6	2354.26	2178.03	2437.3	2363.88	2032.44	1819.12	1145.54	1104.83	1133.18	1351.01	3527.53	2006.81	2169.61	1125.09	1277.98	1266.1	834.772	327.534	352.526	330.063	2693.97	2158.15	2276.96	305.021	299.348	254.652	449.715	490.618	509.058	1121.5	1103.63	1144.82	855.199	927.21	871.701	363.329	327.33
Q8CG03	7	2	37.0952	0.00100653	2.20007	2.20007	C26+sACVR2C	C26-PBS	cGMP-specific 3',5'-cyclic phosphodiesterase OS=Mus musculus GN=Pde5a PE=1 SV=2	99.5084	70.4381	89.1334	84.2232	90.1377	67.8219	42.3984	93.6113	138.184	204.042	131.425	127.138	102.812	75.1452	77.6399	98.8369	90.1332	87.4006	120.631	218.925	160.667	146.596	91.0605	100.951	86.3487	111.049	224.966	208.716	148.467	580.788	717.747	625.899	280.157	224.063	220.75	101.218	103.295	102.4	126.07	139.525
Q3TLR7	31	3	168.707	0.002014	2.16879	2.16879	C26+sACVR2C	C26-PBS	Denticleless protein homolog OS=Mus musculus GN=Dtl PE=1 SV=2	9343.21	9457.07	10192.6	11440	10193.7	10895.8	12016.3	12991.3	12966.7	12890.4	5837.68	5968.09	5838.56	8468.81	7800.89	8230.38	7239.56	7691.39	8058.33	20263.4	12563.9	13125.6	14007	10633.5	13119.9	13958.2	5679.64	6268.56	7438.27	45860.8	53133.5	60301	24177	27242.7	37914.7	9879.74	9047.06	9042.54	17418.4	16706.8
P14602	5	2	30.3558	1.8792e-07	2.14493	2.14493	C26+sACVR2C	C26-PBS	Heat shock protein beta-1 OS=Mus musculus GN=Hspb1 PE=1 SV=3	995.197	1655.52	1249.89	1053.87	1236.15	984.952	830.456	1325.39	1154.83	692.145	819.479	670.106	638.801	960.965	599.981	647.77	1162.77	1285.05	945.416	2134.63	2793.19	2026.86	1884.84	1940.64	1327.1	1311.44	4757.37	3924	2841.15	2165.22	2008.74	1890.77	1152.41	1103.56	975.508	2341.56	2158.1	2422.63	2379.08	1876.65
O08539	37	9	245.276	6.92397e-08	2.08881	0.47874	C26-PBS	C26+sACVR2C	Myc box-dependent-interacting protein 1 OS=Mus musculus GN=Bin1 PE=1 SV=1	47253	26732.4	32614.9	40236.8	57146.6	68908.3	80547.2	29474.2	31241.5	42718.4	45125.9	46992	48134.4	35020.4	61028.6	64077.9	45765.1	45632.9	49156.4	22621.9	18088.3	16717.9	17531	30954.8	39502.5	49109.5	17736.6	18001.1	19391.5	14116.7	13983.1	14786.9	29749.6	31427.1	34216.4	23953.5	24076.2	23240.8	12923.4	12432.4
O70469	3	2	11.82	5.73381e-06	2.04504	0.488988	C26-PBS	C26+sACVR2C	Docking protein 2 OS=Mus musculus GN=Dok2 PE=1 SV=1	692.308	408.678	453.106	596.415	431.224	574.883	616.711	488.56	528.339	763.898	1027.79	1086.04	925.676	500.127	760.799	540.666	881.445	998.84	878.353	338.531	163.485	247.163	203.669	77.6033	235.64	215.104	149.551	170.385	147.232	767.483	648.296	470.061	742.723	641.021	387.606	284.76	292.464	256.157	358.725	313.915
P11087	148	57	850.84	9.59695e-07	2.00038	0.499905	C26-PBS	C26+sACVR2C	Collagen alpha-1(I) chain OS=Mus musculus GN=Col1a1 PE=1 SV=4	223790	234349	244522	276972	259406	274426	296817	137950	143565	139868	222807	235306	243008	298130	269776	276841	155627	155870	162972	111873	72235.3	76421.6	81510.4	176140	203848	211012	54831.5	56875.6	61380.7	109810	112470	111482	204825	202451	210270	68071.9	69560.8	65762.2	67590.9	63780.7
O08528	15	3	91.5014	4.41482e-05	1.98974	1.98974	C26+sACVR2C	C26-PBS	Hexokinase-2 OS=Mus musculus GN=Hk2 PE=1 SV=1	894.391	737.333	898.036	862.342	847.569	989.5	1091.79	1187.3	1224.45	1154.92	904.726	804.068	866.174	537.687	827.129	706.251	781.537	838.734	839.499	1779.6	1169.46	1284.77	1157.93	991.419	1157.18	882.147	1993.3	2028.5	1803.08	2982.22	3296.94	3569	2927.94	3011.72	2984.26	1059.51	1018.1	1062.47	960.12	929.727
O08749	39	12	232.375	2.88198e-07	1.98692	0.503293	C26-PBS	C26+sACVR2C	Dihydrolipoyl dehydrogenase, mitochondrial OS=Mus musculus GN=Dld PE=1 SV=2	89019.7	90571.3	94422.1	103190	102833	110496	118846	87994.4	90805.8	73443.7	69819.7	73017.9	78802	130083	89356.7	94553.5	62782.2	63219.1	68117.9	44802.9	21620.2	22640.1	24066.5	74296.1	88155.3	91642	25969.7	28133.4	30184.8	41016.7	42132.4	44718.8	66916.1	69667.4	77935.7	40380.5	41090.8	38636.4	23407.8	23400.8
Q8BYC6	6	2	26.7615	0.00137643	1.98307	0.504267	C26-PBS	C26+sACVR2C	Serine/threonine-protein kinase TAO3 OS=Mus musculus GN=Taok3 PE=1 SV=2	633.785	113.325	175.597	277.569	629.362	791.752	1063.32	313.799	330.405	877.921	943.456	947.03	1093.72	197.026	1172.17	1279.18	375.541	359.069	467.89	319.597	4.0715	0	4.45666	96.7622	181.967	215.485	14.8261	17.7357	24.2671	486.158	492.891	543.591	1283.36	1327.28	1478.11	94.6442	88.6843	77.3348	80.24	101.476
Q9CQQ7	23	4	162.154	0.00885533	1.98042	1.98042	C26+sACVR2C	C26-PBS	ATP synthase F(0) complex subunit B1, mitochondrial OS=Mus musculus GN=Atp5f1 PE=1 SV=1	3516.03	3421.51	3417.86	4018.33	3049.36	3182.12	3182.57	5582.31	5108.58	5159.85	2511.9	2591.05	2882.54	3178.82	2999.41	3102.28	3198.86	3184.86	3516.3	6963.23	3518.62	3361.15	4237.71	2921.64	3286.97	4002.18	2955.33	3290.27	3470.23	19068.4	18078.9	21538.5	10050.8	10140.1	11135.6	3291.47	3544.46	3089.25	5177.14	5089.45
E9Q9K5	14	5	82.2042	4.93104e-08	1.95483	0.511553	C26-PBS	C26+sACVR2C	Triadin OS=Mus musculus GN=Trdn PE=1 SV=1	32593.2	23509.8	26044.3	28254.6	33440.4	40181.3	42693.4	26461	28060.6	28411.3	35309.2	35817.6	38600	39071.7	30555	32955.6	31525.5	32010.8	33775.8	16673.2	7998.46	8871.78	8818.88	27212.6	31715.5	37015.5	12452.1	14291.6	14601.2	17602.1	17964.5	19876.8	19478.5	20898.5	22861.1	9373.01	9507.03	9272.73	12314	13658.5
Q8CC27	13	2	66.8039	9.97977e-07	1.94859	0.51319	C26-PBS	C26+sACVR2C	Voltage-dependent L-type calcium channel subunit beta-2 OS=Mus musculus GN=Cacnb2 PE=1 SV=1	3787.05	3392.12	3488.75	3800.65	5560.45	6424.59	6762.73	2596.94	2636.71	1999.6	2997.68	2995.91	3115.02	4660.55	3858.7	3826.8	3290.67	3308.58	3450.4	1943.48	1586.79	1656.64	1646.65	3095.51	4255.98	4526.81	1022.98	1087.48	1213.83	1902.91	1830.39	2069.04	2315.44	2415.72	2584.04	1339.57	1225.44	1413.84	1158.43	1198.71
Q8BSS9	24	4	116.391	0.00305492	1.9176	1.9176	C26+sACVR2C	C26-PBS	Liprin-alpha-2 OS=Mus musculus GN=Ppfia2 PE=1 SV=2	8749.11	9055	7496.31	8130.51	4452.7	3667.21	3914.34	14232.4	15440.4	9002.29	7381.77	7648.35	6969.75	12818.5	6438.28	5788.17	12173.8	11406	11468.3	16777.3	30893.8	28196.2	30206.7	11852.2	8423.79	5942.88	30324.1	27234.7	23758.4	25808.1	22912.9	17338.8	5531.35	5878.84	6115.3	8027.42	7701.83	8501.38	15440.2	16101.6
A2AG06	29	2	168.888	0.00688197	1.90989	0.523592	C26-PBS	C26+sACVR2C	Meiosis-specific coiled-coil domain-containing protein MEIOC OS=Mus musculus GN=Meioc PE=1 SV=1	1359.9	283.46	396.928	425.935	1945.53	2444.61	2806.07	1146.87	1142.37	3178.01	1183.8	1223.58	1296.39	248.935	1109.81	1095.92	1509.93	1490.88	1549.17	712.032	197.234	219.105	230.358	408.919	642.872	903.473	344.286	333.608	400.545	1498.41	1447.23	1611.47	1279.7	1293.25	1322.81	645.235	563.601	522.51	326.604	361.066
Q8C341	13	2	64.1999	1.13126e-05	1.90055	0.526163	C26-PBS	C26+sACVR2C	SUN domain-containing ossification factor OS=Mus musculus GN=Suco PE=1 SV=3	1385.65	1326.52	1447.43	1274.07	1291.27	1355.48	1336.46	1425.81	1246.77	1742.89	1667.02	1788.38	1703.41	1300.49	1599.96	1671.96	904.978	926.119	932.622	729.076	361.695	369.321	399.015	1043.34	1177.33	1259.83	416.88	424.488	399.616	720.279	703.711	748.901	1561.75	1596.28	1711.05	621.62	565.332	579.676	193.541	203.675
Q61838	48	14	293.066	9.46517e-10	1.88173	0.531426	C26-PBS	C26+sACVR2C	Pregnancy zone protein OS=Mus musculus GN=Pzp PE=1 SV=3	27373.1	23996.4	25288.4	25087.7	28746.7	31544.3	34455.8	23681.6	24075.2	24555.7	28851.2	29145.9	30831.3	30891.2	25099.7	25694.1	26633.3	26710.8	27426.9	14546.8	9956.6	10821	10175.8	22607.8	25065.3	27503.8	10796.3	11478.6	11947.5	17645.2	18097.6	20651.3	14879.1	15564.8	16563.8	10923	10064.5	11575.9	9686.47	9543.86
Q9JJ26	19	2	105.476	0.00795675	1.8616	1.8616	C26+sACVR2C	C26-PBS	Pyrin OS=Mus musculus GN=Mefv PE=2 SV=2	1112.04	703.339	923.249	1007.51	1003.71	1339.67	1439.37	1129.66	1239.83	1513.15	957.944	1026.82	1089.34	824.406	1135.61	1187.79	1177.67	1156.97	1160.63	2070.17	665.943	827.77	850.521	1017.9	1166.73	1338.77	2549.09	2825.02	3054.75	4056.27	4301.09	4910.87	2842.68	2995.71	3416.87	970.186	992.901	840.453	1226.87	1265.5
A2ARZ3	59	11	260.299	1.26705e-06	1.81561	0.55078	C26-PBS	C26+sACVR2C	Fibrous sheath-interacting protein 2 OS=Mus musculus GN=Fsip2 PE=1 SV=3	140298	160381	165241	177288	160393	170408	182195	125189	128458	82967.2	116761	118771	119499	223598	129795	133989	108155	108972	113299	77273.2	57893.7	59596.2	59829.2	147571	171671	182768	57955.7	57498.2	59326.6	38571.2	39694.1	42362.8	90139.3	94029	103781	64098.2	62863.3	63305.9	58759.3	55823.6
Q5SX40	1527	89	5664.12	0.000455918	1.81219	1.81219	C26+sACVR2C	C26-PBS	Myosin-1 OS=Mus musculus GN=Myh1 PE=1 SV=1	134694	124924	119506	118297	87453.1	84561	83407.6	175561	175206	150534	107817	106103	104749	201882	143286	145360	164374	165352	166119	244091	366241	348718	348224	163060	152443	152672	337749	338761	343746	418274	420094	431262	132470	138049	148329	111261	108247	110230	188480	183306
Q60994	18	3	101.75	0.0285073	1.81183	0.551927	C26-PBS	C26+sACVR2C	Adiponectin OS=Mus musculus GN=Adipoq PE=1 SV=2	401.588	80.4395	81.5569	175.847	362.318	803.789	912.76	219.556	163.023	166.542	680.708	802.483	637.85	62.1918	608.745	635.566	292.529	269.712	272.97	221.647	390.55	411.579	322.639	8.91944	16.4624	6.29728	429.902	291.294	228.809	107.878	117.45	184.185	323.523	331.018	303.915	28.1112	25.8806	33.2585	465.171	330.959
P04247	54	29	235.79	0.0145565	1.80414	1.80414	C26+sACVR2C	C26-PBS	Myoglobin OS=Mus musculus GN=Mb PE=1 SV=3	33246	26238.3	27791.4	29907.9	18163.2	19319.3	20422.4	39299.6	40097	41117	23849	24457.2	24795.4	48284.1	40372.9	37784.1	44120.1	46670.9	45737	59980.2	83371.2	82808.9	94000.2	35698	35193.4	33867.4	64817.5	68770.5	71200.3	140533	142228	147824	22785.5	22708.9	21899.4	25942.6	27786.8	24988.7	35017.5	37256.4
P19001	67	7	444.067	9.00814e-07	1.80272	0.554717	C26-PBS	C26+sACVR2C	Keratin, type I cytoskeletal 19 OS=Mus musculus GN=Krt19 PE=1 SV=1	15722	18001.8	17687.2	16385.6	20209.2	17841.8	16699.1	17242.2	15775.8	10851.2	14104.6	14001.4	14233.5	21744.5	15789.3	16249.4	11861	12067	12251.1	8721.25	9014.8	8103.24	6996.63	15081.1	16212.8	17122.5	7683.6	6485.66	5342.24	3665.51	3423.39	3571.53	8368.81	8134.73	8363.24	9284.75	8629.95	9799.71	11446.6	9014.3
Q8CI51	32	8	247.008	6.9744e-08	1.79193	0.558057	C26-PBS	C26+sACVR2C	PDZ and LIM domain protein 5 OS=Mus musculus GN=Pdlim5 PE=1 SV=4	36875	38596.8	39398.1	42594.7	43828.8	44981.1	49638.9	25856.6	26377.6	18225.6	33965.5	34935.1	34736.1	51545	39224.3	40023.2	32920.7	33060.4	33841.1	20578.3	20043.5	19209.4	19140.9	31181.3	32534.8	34145.4	17878.6	17382.1	15661.3	18631.7	19054.1	20286.3	25890.7	26411.6	28941.5	14821.4	14029.7	15682.8	13577.9	14202.7
P09541	26	3	115.65	0.0240535	1.7744	0.563571	C26-PBS	C26+sACVR2C	Myosin light chain 4 OS=Mus musculus GN=Myl4 PE=1 SV=3	24723.5	23195.7	25057.1	22990.2	29698.9	28780.6	27222.5	67444.9	69116.2	50420.2	12757.3	12163.2	11803.5	19053.2	10052.2	9923.92	8238.19	8619.57	8486.16	13933.5	19079.5	18502.2	17508.3	29333.3	29025.7	23042.8	17147.9	18251.3	17445.5	5694.8	6746.93	6180.79	5787.14	5381.49	5631.04	10842.4	9605.58	11416.5	12041.2	11474.6
P16015	45	21	245.6	9.4075e-05	1.7674	1.7674	C26+sACVR2C	C26-PBS	Carbonic anhydrase 3 OS=Mus musculus GN=Ca3 PE=1 SV=3	15256	16150.8	17299.7	17918.1	12928.3	14400.2	15061.9	16230.2	16938.2	16412	12018.7	12502.5	13662.3	17235.7	17293.1	16964.7	13353.6	13881	14357.8	26963.5	42636.8	41784.7	44493.5	23625.7	26438.8	29728.1	26303.8	28127.1	30576.3	35213.3	37805.1	39425.3	24266.6	24802.6	26191.9	18005.4	19024.8	16997.5	10317.4	9838.5
Q60605	38	6	187.445	2.7152e-05	1.73327	0.576944	C26-PBS	C26+sACVR2C	Myosin light polypeptide 6 OS=Mus musculus GN=Myl6 PE=1 SV=3	15321.1	9203.43	11068.2	13021.5	18084	20988.9	24436	13469.6	15074	18563	13100.7	12539.8	13869.7	12569	18067.7	17199.4	14519.8	14850.5	15154.8	8839.42	3390.54	3945	4016.56	14366.7	15042.9	17413	4392.18	4700.27	5223.42	11924.6	11219.9	11567.8	15148.7	15069.4	12251.5	6757.53	7477.13	6172.22	4794.8	5358.99
P58774	233	40	872.211	6.4651e-07	1.73281	1.73281	C26+sACVR2C	C26-PBS	Tropomyosin beta chain OS=Mus musculus GN=Tpm2 PE=1 SV=1	63094	78994.1	72944.7	72417.8	45144.9	42589.7	43115	71314.9	67524.3	61703.1	41354	41822.1	42964.1	90803	70814.1	65845	73387.2	76036.1	76918	109330	170724	161330	154536	102579	94542.2	89505.3	137889	132728	133841	135042	128581	134780	79866.5	77703.4	66803	86207	86210.9	85948.1	78163	78221
Q60936	16	4	117.712	0.0222164	1.71901	1.71901	C26+sACVR2C	C26-PBS	Atypical kinase COQ8A, mitochondrial OS=Mus musculus GN=Coq8a PE=1 SV=2	3831.67	2887.24	3021.04	3298.07	3148.75	2854.38	2727.73	3657.78	3641.51	4141.87	3408	3470.26	3287.13	3652.23	4208.97	3146.63	6150.29	6329.58	5938.59	6586.66	6143.67	7323.25	8101.91	3920.36	2710.07	2478.12	8425.21	9452.45	9499.56	16785.9	15313.2	13769.7	2915.13	2965.38	1627.85	3675.04	3739.52	3967.37	4768.1	5129.01
Q01149	132	66	731.494	1.30948e-05	1.70442	0.58671	C26-PBS	C26+sACVR2C	Collagen alpha-2(I) chain OS=Mus musculus GN=Col1a2 PE=1 SV=2	330014	336305	343823	400947	306493	324637	371432	314546	331769	345187	280004	288711	311661	431087	388727	414991	240256	244280	265393	193622	89311.2	87449.9	98186.6	302674	353017	394872	100070	104182	114154	170508	171766	183450	338159	355715	397541	159130	166554	148494	104927	109109
Q8BZF8	3	2	21.0746	3.35184e-05	1.68432	1.68432	C26+sACVR2C	C26-PBS	Phosphoglucomutase-like protein 5 OS=Mus musculus GN=Pgm5 PE=1 SV=2	2158.08	2639.77	2034.04	1907.66	1578.04	1090.71	833.289	2626.48	2475.29	2277	1953.61	1664.95	1863.97	3211.47	3008.29	3225.41	2178.62	2183.85	2092.95	3634.89	5097.9	3720.81	4017.95	3020.17	2539.03	2747.41	3177.66	3131.33	3151	2634.46	2548.45	2910.52	4009.7	3906.82	4395.28	6008	6298.75	6261.52	2317.83	2158.53
P23927	9	3	56.6644	0.00744738	1.68071	1.68071	C26+sACVR2C	C26-PBS	Alpha-crystallin B chain OS=Mus musculus GN=Cryab PE=1 SV=2	557.716	335.627	238.161	1393.46	1064.49	1060.83	235.777	682.584	1174.3	434.362	162.645	250.076	239.683	329.943	499.749	164.215	504.157	446.015	822.815	937.358	669.322	246.749	820.122	473.254	551.647	791.933	1429.66	899.589	2193.73	1809.8	2053.78	1717.57	463.59	562.024	353.189	718.681	459.122	787.345	1109.94	741.035
P48678	102	25	665.791	2.69862e-07	1.67756	0.596105	C26-PBS	C26+sACVR2C	Prelamin-A/C OS=Mus musculus GN=Lmna PE=1 SV=2	105508	111562	106036	121005	121011	118555	134528	91530.4	100072	88212.9	85552.9	91746.9	97355.6	127656	112918	117232	88799.6	91353.3	94008.6	62893.5	45681.7	42113	45477.4	93804.9	114814	131594	36567.5	38156.7	41274.6	48219.4	48868.8	48981.6	80318.2	83230.7	92716.7	58730.1	59445.8	56588.2	50148	51043.9
Q9D6J6	7	4	45.8829	0.00205221	1.65012	1.65012	C26+sACVR2C	C26-PBS	NADH dehydrogenase [ubiquinone] flavoprotein 2, mitochondrial OS=Mus musculus GN=Ndufv2 PE=1 SV=2	460.812	1548.88	562.868	268.441	1167.87	256.686	140.119	579.615	415.136	407.258	274.885	265.789	275.981	348.502	411.748	407.897	299.439	320.191	343.3	760.395	2259.93	840.998	551.874	863.075	272.29	390.076	1290.12	883.437	545.094	613.603	642.305	699.426	400.667	437.541	467.227	732.857	558.16	1069.88	1307.08	675.526
Q61074	7	2	35.0631	0.000268253	1.59382	0.627424	C26-PBS	C26+sACVR2C	Protein phosphatase 1G OS=Mus musculus GN=Ppm1g PE=1 SV=3	73689.8	73119.8	75724.6	92015.5	54722.4	56448.4	69337.8	76433.8	86717.6	89777.1	58242.2	60857.8	65354.3	107512	88187.6	94210.1	56287.2	58908.4	62560.5	46234.8	16342.3	16333.7	19025.9	74900.2	83906.8	98845.6	21496.8	23048.6	26387	36424.2	37815.5	40613.3	87899.3	94831.1	108311	42501	44791.3	40135.2	17936.3	19248.4
Q8C1A9	10	2	37.0323	4.26052e-07	1.59377	1.59377	C26+sACVR2C	C26-PBS	Protein ABHD18 OS=Mus musculus GN=Abhd18 PE=2 SV=1	715.902	714.228	653.394	665.489	602.3	700.674	591.657	658.209	802.133	527.554	450.425	535.782	505.315	1099.76	884.074	966.833	797.109	875.791	855.502	1140.98	1421.5	1427.68	1507.33	1113.3	1248.46	1226.54	1023.31	1134.75	1409.16	1364.08	1518.54	1575.47	763.781	891.03	938.872	981.005	892.725	1000.34	818.856	842.258
Q921C3	37	3	200.245	0.000746792	1.58183	0.632178	C26-PBS	C26+sACVR2C	Bromodomain and WD repeat-containing protein 1 OS=Mus musculus GN=Brwd1 PE=1 SV=2	251.77	385.824	308.473	294.503	200.522	137.132	116.179	225.82	266.518	202.02	246.246	235.908	245.672	330.924	256.294	197.984	255.436	254.974	371.434	159.164	347.1	184.2	300.737	210.307	181.793	117.432	99.3761	143.888	59.1613	57.7199	50.0666	54.877	99.8045	93.1901	90.679	374.936	311.499	288.146	67.7781	69.315
Q9CQZ5	9	3	41.4956	0.000223238	1.57354	1.57354	C26+sACVR2C	C26-PBS	NADH dehydrogenase [ubiquinone] 1 alpha subcomplex subunit 6 OS=Mus musculus GN=Ndufa6 PE=1 SV=1	1286.29	1010.23	1146.37	1214.83	799.137	889.759	769.702	1207.53	1232.31	1049.29	1410.65	1473.96	1350.67	1673.24	1494.92	1380	1609.44	1708.88	1732.26	2024.02	2119.9	2103.71	2332.09	1783.02	1782.27	1787.26	2367.34	2336.38	2664.15	3701.45	3344.62	3747.08	1483.55	1399.28	996.777	1281.78	1569.09	1402.87	1239.41	1469.99
P16125	39	15	246.589	0.0111583	1.56962	1.56962	C26+sACVR2C	C26-PBS	L-lactate dehydrogenase B chain OS=Mus musculus GN=Ldhb PE=1 SV=2	11285.2	13409.9	12245.9	12993.2	8596.66	8652.39	8507.72	13831.6	13370.3	11268.5	8537.64	8570.19	8089.2	15731.2	9956.13	9387.8	13006.1	13682.5	13297.3	17713.5	26977.1	28263	29040.2	16492.6	14227.1	13307.2	22035.6	23650	23331.5	26443.6	25524.1	25777.5	6231.12	6010.41	5478.78	10631.5	10764	10657.1	15874.2	15732.8
Q6IME9	67	8	430.006	0.00637944	1.56178	1.56178	C26+sACVR2C	C26-PBS	Keratin, type II cytoskeletal 72 OS=Mus musculus GN=Krt72 PE=3 SV=1	2528.56	1920.06	1978.17	2007.14	1879.06	1999.72	1788.77	3769.25	3680.08	3959.7	2596.32	2625.78	2656.82	2410.46	2509.67	2635.18	2229.61	2485.91	2382.32	3949.06	2277.41	2283.74	2250.28	1864.09	2139.2	2327.37	3536.63	3802.81	4008.68	7143.81	7252.69	7589.46	5966.82	6305.01	7017.46	2427.47	2432.79	2319.97	3265.17	3228.42
P16045	10	8	41.1448	0.00343018	1.54961	1.54961	C26+sACVR2C	C26-PBS	Galectin-1 OS=Mus musculus GN=Lgals1 PE=1 SV=3	11897.9	11189.9	11209.4	12675	15441.4	16387.8	18430.8	12133.3	12105	10044.3	8878.01	8828.19	9247.37	12017.6	11258.2	11481.3	10646	10759.4	11429.9	18437.1	10670.9	9822.73	11918	16248.1	17259.5	16651.8	30137.7	28504.4	29839.8	28971.1	28716.5	30069	21352.4	21865.8	21925.6	9062.45	9777.69	9236.1	11149.6	11533.7
Q5PR68	23	3	111.977	2.7765e-07	1.54757	0.646176	C26-PBS	C26+sACVR2C	Centrosomal protein of 112 kDa OS=Mus musculus GN=Cep112 PE=2 SV=2	9000.7	7806.52	8285.14	9050.53	10257.6	10861.7	12033.8	6732.76	7681.96	7555.47	11220.7	11146.2	10599.3	8536.17	7526.2	7281.38	8688.39	8232.12	8516.64	5816.03	4854.81	5028.66	5761.36	9545.92	8827.86	7644.31	4356.47	4441.2	4733.96	4063.66	3856.94	3882.9	5059.01	5106.93	4777.89	6578.2	7091.99	6919.27	6939.22	6206.05
Q8BG95	28	5	153.085	0.000280556	1.54373	1.54373	C26+sACVR2C	C26-PBS	Protein phosphatase 1 regulatory subunit 12B OS=Mus musculus GN=Ppp1r12b PE=1 SV=2	12408.6	16238.2	15935.4	18950.9	13520.8	13049	15150.3	12422.3	12893.9	12466.5	6173.14	6509.17	6626.47	18522.7	16566.2	16400	7268.57	7187.05	7473.81	19155.5	25525.8	25921	29209.3	16384	18521.8	19268.5	10759.4	11623.6	12004.3	15278.3	14848.5	16333	20468.4	20503.6	21298.4	27126.8	27840.7	26913.4	13912.3	14083.3
P21619	6	2	21.1585	0.000754184	1.54285	0.64815	C26-PBS	C26+sACVR2C	Lamin-B2 OS=Mus musculus GN=Lmnb2 PE=1 SV=2	1471.48	1245.44	1455.63	1500.84	1402.66	1408.06	1601.68	1499.91	1633.53	1934.28	1369.39	1390.04	1418.97	1799	1844.53	1960.91	966.074	932.711	1123.07	953.742	117.146	123.335	162.03	954.085	1288	1175.47	170.407	214.132	163.17	1154.96	1209.58	1302.25	2984.66	3160.71	3560.24	533.986	546.882	485.151	218.909	255.136
Q62425	14	6	75.647	0.00667396	1.53563	1.53563	C26+sACVR2C	C26-PBS	Cytochrome c oxidase subunit NDUFA4 OS=Mus musculus GN=Ndufa4 PE=1 SV=2	1561.14	1895.85	1552.47	1246.49	789.488	690.52	515.795	2615.13	2532.44	1864.07	1361.34	1225.12	1040.9	2137.79	966.367	842.06	2381.97	2410.83	2031.81	2397.33	3953.44	3800.62	3577.93	1881.73	1608.02	1181.68	3771.67	3391.32	3012.67	1090.85	1236.61	1179.23	2426.36	2523.38	2669.19	2985.23	2901.82	3083.01	1441.95	1361.13
Q3TES0	26	3	138.905	0.00187344	1.52952	0.653801	C26-PBS	C26+sACVR2C	IQ motif and SEC7 domain-containing protein 3 OS=Mus musculus GN=Iqsec3 PE=1 SV=1	18507.1	20358.8	25316.6	28518.5	21671.9	28182.1	33444.5	8449.45	8908.44	11064.3	13462.3	13540.4	14354.1	17636.5	22199.4	22852.9	13592.2	14259.2	15315.9	12100	9405.22	12164.2	14062	6768.26	8897.23	8936	7603.3	8023.71	8234.97	16163.8	15215.8	15397.3	25092	25122.6	24497.7	7878.02	10069.5	7134.13	6878.45	7724.27
Q9Z331	66	5	445.966	0.000152398	1.52018	0.657817	C26-PBS	C26+sACVR2C	Keratin, type II cytoskeletal 6B OS=Mus musculus GN=Krt6b PE=1 SV=3	2541.14	2876.14	3019.41	3089	2741.79	3148.93	3066.62	1629.72	1554.79	1566.27	2581.44	2654.51	2898.6	2857.35	3083.47	3373.98	1936.26	1735.8	1926.43	1671.6	1679.34	1736.46	1716.93	3025.8	3066.39	3186.18	1209.12	1116.24	1201.22	1026.63	1134.29	1011.33	2182.58	2327.86	2164.31	1332.46	1388.58	1461.04	1038.2	997.116
Q07417	10	2	51.8043	1.19772e-05	1.51853	1.51853	C26+sACVR2C	C26-PBS	Short-chain specific acyl-CoA dehydrogenase, mitochondrial OS=Mus musculus GN=Acads PE=1 SV=2	568.616	630.326	558.966	517.368	633.818	621.542	580.297	870.063	799.261	527.924	567.542	526.933	443.958	541.943	361.366	285.272	653.139	598.701	516.663	863.461	1234.27	1206.94	978.721	961.259	764.165	538.725	1165.37	1091.18	1110.4	815.262	713.344	704.766	925.934	724.393	867.37	550.826	530.22	674.993	933.024	838.869
Q9DB20	15	5	113.604	0.0017216	1.51393	1.51393	C26+sACVR2C	C26-PBS	ATP synthase subunit O, mitochondrial OS=Mus musculus GN=Atp5o PE=1 SV=1	1697.21	1907.05	1818.11	1452.21	1120.94	981.506	790.799	2615.05	2468.6	1489.15	1821.86	1678.29	1401.06	2691.79	1245.32	1096.59	2036.18	1974.75	1960.58	2569.47	4120.13	4084.1	3549.86	2090.9	1483.22	1027.97	3620.71	2709.54	2397.21	2985.99	2999.68	2737.74	1361.19	1423.97	1565.68	2272.38	1903.27	2438.03	3499.58	3055.88
Q6P6L0	24	5	126.701	0.00656639	1.50619	1.50619	C26+sACVR2C	C26-PBS	Filamin A-interacting protein 1-like OS=Mus musculus GN=Filip1l PE=1 SV=2	7888.51	9496.58	10225	11081.4	6237.61	6259.3	6537.58	8674.06	8959.8	8719.62	6688.94	6634.72	7252.83	8641.99	6638.29	6802.7	7488.81	7417.95	8236.02	11881.6	8943.35	10628.6	10599.4	12815.9	12823.9	15082.5	6351.19	6242.03	6815.76	21620.5	20763.1	22733.5	16584.2	17002.6	17211.3	7108.58	7828.2	7223.11	7261.12	6905.8
P17879;Q61696	40	4	247.388	0.0232336	1.50438	0.664724	C26-PBS	C26+sACVR2C	Heat shock 70 kDa protein 1B OS=Mus musculus GN=Hspa1b PE=1 SV=3	5195.93	3744.27	3487.2	3697.7	13513	11631.1	13393	4052.28	4147.68	3839.45	3263.46	3144.07	3234.88	5475.92	3539.2	3430.51	3256.86	3330.64	3345.37	3453.86	2601.77	2138.2	2270.37	2764.46	2884.3	3169.5	2069.26	2391.91	2328.75	2866.46	2913.6	2853.28	3858.12	4127.49	4899.76	3056.71	2929.34	2966.14	6426.38	6644.33
Q4QY64	17	3	90.5875	0.000202616	1.49176	0.670351	C26-PBS	C26+sACVR2C	ATPase family AAA domain-containing protein 5 OS=Mus musculus GN=Atad5 PE=1 SV=1	18792.8	13089.1	14108	16078.2	19215.5	20482.4	23524.6	21486	22808.8	20457.6	24139.6	23425.7	26621.6	17307.2	19400.1	19797.7	11763	11892.6	12672.1	12597.7	8796.65	8671.56	9195.79	19478.4	21609.2	23461	18453.9	17808.7	19009.3	6823.77	6856.99	6776.09	10358.9	10589.3	11206.9	10399.7	11040.3	9615.56	10396.8	11928.2
P51174	32	10	251.48	7.65693e-06	1.49139	1.49139	C26+sACVR2C	C26-PBS	Long-chain specific acyl-CoA dehydrogenase, mitochondrial OS=Mus musculus GN=Acadl PE=1 SV=2	18470.6	16625.3	16430.3	17740.9	17912.9	18481	20908	19567.3	19830.2	17251.2	14268.1	15163.7	15618.7	22765.6	19752.8	20619.1	19357.2	19805.4	20373	27546.9	37694.5	35343.9	36521.5	25553.4	26459.6	26651.6	28203.8	28350.5	28763.8	39643.4	39324.8	41927.6	19256.9	19239.9	19224.5	22950.8	23000	23214.4	19219.3	18683.1
P06728	11	3	69.6541	0.0171075	1.48497	0.673414	C26-PBS	C26+sACVR2C	Apolipoprotein A-IV OS=Mus musculus GN=Apoa4 PE=1 SV=3	28762.3	26872.1	28791.4	29494.4	31295.6	34359.1	33388.2	27026.7	27301.8	21127.6	28851.1	27598.2	24359.4	38728.5	22675.1	18455.9	33395.3	32863.5	31138.2	19368.9	26772.9	29765.2	28298.5	32142	27008.4	21958.2	21777.7	22094.6	21115	236.835	196.105	126.822	4890.78	4038.9	2138.55	27439	27354.4	26098	27993.7	27524
Q06185	7	3	39.3018	0.00202991	1.48182	1.48182	C26+sACVR2C	C26-PBS	ATP synthase subunit e, mitochondrial OS=Mus musculus GN=Atp5i PE=1 SV=2	9583.93	8418.83	9146.08	9944.57	6752.01	7577.09	8254.81	9906.33	10840.7	8695.46	6783.74	7334.33	7631.12	14661.6	11258.2	11124.9	10755.2	11658.8	11767.1	14201.7	22057.5	22892.3	25815.4	12665.8	13460	12501.9	14428.1	15591.7	16176.8	19392.5	18678.8	19240.1	7031.48	7439.39	7062.74	11981.4	12786.1	11371.1	8537.51	9454.63
P97447	33	18	246.174	0.000681843	1.47363	1.47363	C26+sACVR2C	C26-PBS	Four and a half LIM domains protein 1 OS=Mus musculus GN=Fhl1 PE=1 SV=3	22705	23398.2	24759	26494.2	17789.5	19375.5	20540	23500	23578.6	21566.2	17458.2	17973.6	18522.8	31776.1	24717.4	25089.4	23526.4	23847.4	24777.5	33458.8	47060.7	47297.3	49095.4	32149.4	31533.5	32896.6	43752.9	47249.1	50061.4	40754.5	42335.1	43999.1	21798.8	21645.5	23129	21361.2	22367.5	20963.7	20281.4	21500
Q9ERU9	43	5	236.381	0.0049255	1.47169	0.679492	C26-PBS	C26+sACVR2C	E3 SUMO-protein ligase RanBP2 OS=Mus musculus GN=Ranbp2 PE=1 SV=2	10165.8	13454.4	14380.1	14617.1	12128.2	13339.4	13365.2	7713.19	7352.9	5304.12	7791.43	8016.36	8520.67	16679.8	9232.05	9950.39	6821.47	6927.21	7390.65	6907.58	9859.66	10348.6	10216	12030.1	12431	13696.6	4995.36	5749.4	5984.65	1736.2	1689.23	1731.3	4124.38	4168.57	4531.91	9615.67	9153.33	9403.6	4767.54	4405.42
A2AAJ9	411	105	2345.9	0.000410415	1.47087	0.679867	C26-PBS	C26+sACVR2C	Obscurin OS=Mus musculus GN=Obscn PE=1 SV=2	446737	412589	445476	457052	492590	520553	510353	338907	344477	269829	473153	476262	458516	626482	364733	331940	503935	506014	508412	303722	376887	396534	422671	468364	469374	370112	344656	356592	377946	123631	124546	130837	155909	175914	165476	279390	281523	269624	353317	360244
P68368	22	2	150.547	0.00115766	1.4605	1.4605	C26+sACVR2C	C26-PBS	Tubulin alpha-4A chain OS=Mus musculus GN=Tuba4a PE=1 SV=1	824.771	860.454	781.453	826.476	416.559	507.651	389.591	820.728	905.663	946.656	978.838	795.622	980.848	814.351	1074.28	1043.99	979.943	883.865	838.919	1204.58	1431.14	998.754	1356.14	673.726	989.464	1011.53	913.645	960.284	902.543	1435.46	1560.79	1832.66	1462.14	1601.94	1640.82	1397.46	1737.46	1345.62	603.999	689.822
Q6URW6	84	9	454.933	0.0114524	1.45907	1.45907	C26+sACVR2C	C26-PBS	Myosin-14 OS=Mus musculus GN=Myh14 PE=1 SV=1	3909.92	3040.19	2965.2	3145.93	3481.96	3296.96	3499.92	4258.17	4277.27	5164.08	3910.38	4061.69	4152.68	2987.7	3921.48	4075.56	4474.68	4819.93	4844.71	5704.86	5145.32	5407.5	5961.23	3215.77	3845.52	3514.8	3991.48	4347.48	4222.59	12253.1	13153.7	13859.4	5265.21	5318.41	5848.52	3609.82	3661.69	3527.47	4386.26	4632.1
Q3TTY5	74	24	528.202	0.00177279	1.45201	0.6887	C26-PBS	C26+sACVR2C	Keratin, type II cytoskeletal 2 epidermal OS=Mus musculus GN=Krt2 PE=1 SV=1	75982.4	66452	70881.7	68829.3	81331.6	86242.2	81396.3	143102	147391	117105	63654.1	66441.2	67121.3	70859.4	50147.8	47954.7	45064.5	45866.7	47840.6	52329	52138.8	53788.9	55036.7	64308	66163.9	69690.4	68952.6	69587.8	69926.2	30702	31817.4	33979.8	37353.1	39218.5	41784.6	61069	56205.9	59168.7	46760.8	45028
Q8C7B8	10	2	61.0763	0.00379732	1.43093	0.698849	C26-PBS	C26+sACVR2C	Zinc finger SWIM domain-containing protein 4 OS=Mus musculus GN=Zswim4 PE=2 SV=2	1760.91	1698.92	2004.38	1864.82	2482.18	2813.6	2397.74	1626.37	1595.69	1299.42	1561.91	1653.88	1490.75	1571.74	1369.37	986.689	1795.75	1830.78	1652.47	1230.61	1681.72	1898.02	1819.39	1717.8	1533.74	888.521	1386.29	1212.69	1192	1201.91	1126.3	696.001	443.178	428.185	201.139	1109.65	1150.74	1077.78	1654.89	1713.41
E9Q5F9	24	6	127.463	5.50647e-06	1.42697	0.700786	C26-PBS	C26+sACVR2C	Histone-lysine N-methyltransferase SETD2 OS=Mus musculus GN=Setd2 PE=1 SV=1	5819.28	5117.75	5713.27	6033.33	6054.84	6933.48	7492.78	5946.81	6314.11	5965.58	5884.28	6025.8	6437.1	6081.61	5310.32	5371.88	4510.69	4657.39	4896.07	4078.07	3093.84	3853.37	4118.2	5763.93	6378.85	6962.68	3403.26	3843.06	4154.54	3464.01	3713.18	3869.94	4168.3	4183.63	4732.24	4361.43	4228.7	4139.97	2345.93	2390.78
Q9CR68	18	3	120.129	2.51207e-05	1.41969	1.41969	C26+sACVR2C	C26-PBS	Cytochrome b-c1 complex subunit Rieske, mitochondrial OS=Mus musculus GN=Uqcrfs1 PE=1 SV=1	1712.56	1391.37	1476.99	1940.98	1330.65	1134.72	1390.91	1409.79	1749.75	2127.77	1697.63	1697.22	1742.75	1825.09	1805.11	2055.17	1879.95	1841.72	2328.56	2431.3	1851.75	1599.04	2327.91	2010.58	2650	2933.75	2220.33	1993.28	2599.7	3681.6	3777.54	3887.9	2090.36	2337.75	2716.88	2168.41	2156.64	1929.57	1912.86	2044.44
O88466	15	3	88.689	0.0443785	1.41632	1.41632	C26+sACVR2C	C26-PBS	Zinc finger protein 106 OS=Mus musculus GN=Znf106 PE=1 SV=3	820.011	578.847	596.395	703.436	815.723	863.411	755.151	709.678	716.666	865.197	1357.33	1323.8	1379.54	645.336	699.143	746.441	656.117	673.4	674.603	1161.4	564.295	615.521	626.609	706.477	775.429	876.851	1215.96	1260.32	1278.46	1646.88	1861.34	2071.24	2084.79	2149.71	2293.11	721.168	724.594	676.052	704.158	727.648
Q9DB77	49	22	340.002	1.72021e-06	1.40973	1.40973	C26+sACVR2C	C26-PBS	Cytochrome b-c1 complex subunit 2, mitochondrial OS=Mus musculus GN=Uqcrc2 PE=1 SV=1	23325.4	19808.2	20183.2	22210.5	18578.4	19952.1	21507.7	20942.9	20926.6	22494.2	22215.7	22408.6	22617.9	29313.9	27016.5	28236.3	26792.5	26510.9	28140.9	32882.6	41469.8	40850	42443.2	28710.3	30763.4	32108.5	30161.9	32421.7	33866.9	41198.3	42825.4	43995.5	28716.4	29177.1	31152.6	31824	31699.9	29867.6	21809.8	21871.3
P54071	28	8	179.8	0.00172571	1.4061	1.4061	C26+sACVR2C	C26-PBS	Isocitrate dehydrogenase [NADP], mitochondrial OS=Mus musculus GN=Idh2 PE=1 SV=3	5744.32	5345.68	4946.82	5329.63	4843.04	4859.53	5348.22	6337.31	6137.43	6502.42	5083.23	4658.42	5113.47	6474.09	5798.16	5936.43	6573.54	7021	7089.43	8077.08	9242.35	8492.33	9222.42	6686.94	7005.16	7375.1	8961.96	9303.97	9909.48	14505.4	13620.3	13800.1	5018.3	5092.09	5280.06	4966.15	4981.46	5231.84	7323.9	6853.9
Q5SNZ0	18	2	101.158	0.00626014	1.40471	0.711891	C26-PBS	C26+sACVR2C	Girdin OS=Mus musculus GN=Ccdc88a PE=1 SV=2	1888.19	2714.23	2906.33	2194.88	2255.83	2474.26	2463.81	1751.15	1977.68	2177.24	1287.25	1333.75	1333.29	2671.29	1336.16	1256.19	1166.83	1340.86	1346.29	1344.18	603.973	600.611	530.577	1874.1	1952.62	2331.14	535.286	580.546	780.042	1277.83	1465.26	1509.67	1769.21	1692.58	1890.26	1597.49	1410.98	1522.85	1510.64	1372.48
Q08EC4	14	3	69.6965	1.28074e-05	1.40186	1.40186	C26+sACVR2C	C26-PBS	Cas scaffolding protein family member 4 OS=Mus musculus GN=Cass4 PE=1 SV=1	2178.56	1689.62	2101.21	2060.1	1907.71	2241.08	2000.3	1918.39	2041.36	2949.36	2572	2793.91	2885.36	1998.46	2061.62	2123.25	1968.69	1966.55	1935.03	3054.03	2243.73	2629.64	2418.62	2519.5	3020.86	2983.56	2354.05	2327.67	2205.39	2681.59	2665.6	2312.03	4043.98	3755.61	3972.16	4404.68	4254.55	3978.45	3135.59	2933.05
Q640L3	73	14	399.718	4.23446e-06	1.38754	0.720702	C26-PBS	C26+sACVR2C	Cell cycle progression protein 1 OS=Mus musculus GN=Ccpg1 PE=1 SV=2	35927.8	39383.5	43012.3	46274.5	38405.5	42925.8	45932	32186.3	32647.6	26201.8	30288.8	30260.2	30457.2	46113	34145.9	35430	30644.1	30730.2	31662.3	25893.3	20872.4	22203.9	22395.7	34214.4	37276.1	45230.2	23965.8	24646.2	27003.4	21528.9	22455.9	23411.5	27185.8	27480.8	30170.6	21668.5	22174.6	21099.5	23642.3	22483.9
P08071	8	2	46.5504	0.00388678	1.38606	0.721468	C26-PBS	C26+sACVR2C	Lactotransferrin OS=Mus musculus GN=Ltf PE=1 SV=4	369.993	561.502	584.234	468.564	391.493	357.049	219.608	394.532	420.349	216.745	339.049	270.799	336.791	410.137	310.08	230.468	411.476	378.692	358.306	266.938	473.847	407.953	413.49	363.081	446.63	244.797	262.9	197.249	225.841	115.916	145.36	127.54	220.15	178.247	108.391	252.305	428.258	400.521	170.013	210.339
P19639	14	3	86.0033	5.0896e-05	1.38197	0.723605	C26-PBS	C26+sACVR2C	Glutathione S-transferase Mu 3 OS=Mus musculus GN=Gstm3 PE=1 SV=2	4888.68	4559.44	4905	5725.64	4957.69	5378.84	5233.87	3688.38	3830.99	3436.47	5075.11	5275.25	5493.96	6036.49	4612.54	4292.26	5074.96	4916.2	5503.07	3537.47	3792.93	4117.71	4253.68	4528.96	4918.28	5295.41	3184.97	3249.85	3428.35	1933.36	1976.91	2156.59	2756.72	2820.34	2998.28	2992	3585.32	2928.63	4106.19	4504.15
P48193	10	2	45.9582	0.00217925	1.38039	0.724432	C26-PBS	C26+sACVR2C	Protein 4.1 OS=Mus musculus GN=Epb41 PE=1 SV=2	253.546	186.666	184.271	172.839	181.869	174.975	215.682	196.446	213.881	342.469	362.142	341.652	365.382	130.486	284.182	254.753	305.611	330.331	320.188	183.677	110.255	148.86	124.956	122.326	181.909	126.87	175.705	194.593	226.338	150.47	150.272	157.841	284.353	228.215	223.349	250.635	274.849	207.185	174.522	187.586
P19246	61	10	373.519	0.0168863	1.37368	0.72797	C26-PBS	C26+sACVR2C	Neurofilament heavy polypeptide OS=Mus musculus GN=Nefh PE=1 SV=3	20998.6	15618.5	19071.6	21469.2	15551.4	19508.9	20862.5	36793.7	40681.2	42863.7	19005.3	20032.7	22437.2	15392.6	16969	17289.1	11273.3	11308.8	11845.6	15286.3	10590.3	12394.6	12675.5	16974.3	18226.3	22527.4	22825.5	28516.1	32140.7	15452.5	16843.4	17890.3	11438.1	12205.7	14107.3	8916.44	9009.71	8393.75	9379.73	9713.15
Q9JKS4	67	38	383.358	6.35141e-05	1.3728	0.728436	C26-PBS	C26+sACVR2C	LIM domain-binding protein 3 OS=Mus musculus GN=Ldb3 PE=1 SV=1	290730	312881	324386	354738	249249	262227	275154	275769	288423	242656	251587	254191	257453	429289	302604	284583	286744	286993	294217	211778	222597	223857	235399	342550	345792	321325	237220	233016	237246	152259	141458	133783	161696	163013	155436	235649	237187	233365	144607	143970
P14094	14	2	70.4341	0.0497616	1.36515	0.732521	C26-PBS	C26+sACVR2C	Sodium/potassium-transporting ATPase subunit beta-1 OS=Mus musculus GN=Atp1b1 PE=1 SV=1	254.87	135.204	260.719	189.64	376.771	505.323	464.163	210.488	200.434	191.739	285.35	309.887	333.899	168.181	121.473	84.2436	262.45	203.937	283.763	186.698	233.517	255.38	250.007	208.577	302.247	176.718	269.292	295.396	284.287	103.921	104.254	45.7702	82.738	30.1713	8.78018	136.982	129.449	72.4175	332.018	286.497
P60469	74	12	417.649	0.000557313	1.36089	0.734812	C26-PBS	C26+sACVR2C	Liprin-alpha-3 OS=Mus musculus GN=Ppfia3 PE=1 SV=2	11504.9	8712.49	9504.2	10575.9	11375.2	12577.2	13164.4	9623.64	9470.41	11915.1	13348.5	13962.5	14505.8	10147.1	13796.7	13663.9	10248.3	9927.35	10570	8453.96	5238.41	5889.19	5894.72	8358.25	10412.7	12362.3	5375	5202.82	5512.39	8590.75	8743.15	8858.47	15958.8	16220.7	17237	5608.8	5631.92	5551.06	6932.36	6703.93
P55849	16	2	90.3435	0.00453711	1.35885	1.35885	C26+sACVR2C	C26-PBS	Desmocollin-1 OS=Mus musculus GN=Dsc1 PE=1 SV=2	3720.12	2963.98	2990.66	3583.69	3485.35	3423.71	4299.54	3865.26	3904.13	4656.08	4033.36	4111.06	4628.57	3191.11	3619	3469.92	3515.27	3457.54	3763.84	5055.06	3576.94	3208.88	3855.04	3004.81	3406.89	4126.35	7048.06	7922.67	9030.08	6296.19	7032.2	6915.18	5421.98	5763.29	6453.96	3287.42	3571.9	3528.6	3984.89	4177.91
P50608	20	12	88.6777	1.92669e-06	1.35881	0.735938	C26-PBS	C26+sACVR2C	Fibromodulin OS=Mus musculus GN=Fmod PE=2 SV=1	10939.7	9052.16	10335	10303.5	10298.8	11646.6	11338.8	11062.3	11184.3	10761.8	9853.27	10352.3	9734.28	14839.9	12809.4	12673.6	9828.97	10433.5	10406.7	8050.96	7377.56	8745.9	8088.48	10188.6	10429.9	10764.7	5791.95	5955.73	5973.82	8063.81	7955.3	8211.95	10761.6	10430.2	9386.66	7777.66	7658.07	7341.35	5835.06	6094.9
A2AJB1	27	2	160.462	0.000558719	1.35205	1.35205	C26+sACVR2C	C26-PBS	Coiled-coil domain-containing protein 183 OS=Mus musculus GN=Ccdc183 PE=2 SV=1	3394.94	4014.76	3547.31	3467.36	3424.66	2988.19	2920.06	3596.08	3373.25	2432.65	3443.11	3441.79	3169.97	3622.31	3449.66	2877.41	3909.64	3949.11	3481.68	4590.13	4754.1	4246.08	4392.64	5182.01	3927.28	3598.45	7862.22	6781.06	6981.44	4163.99	3758.66	4187.26	2854.89	3004.86	2510.2	4968.97	4305.37	5608.6	4605.98	4310.38
Q9D6T0	12	3	88.7189	0.00062357	1.34853	0.741551	C26-PBS	C26+sACVR2C	Nitric oxide synthase-interacting protein OS=Mus musculus GN=Nosip PE=1 SV=1	2728.56	2823.44	2953.74	3151.49	2768.44	3215.69	2915.57	2818.24	2807.31	2493.03	2157.08	2320.61	2461.45	3313.13	2659.69	2503.04	2524.23	2528.86	2699.08	2023.37	2223.76	2226.45	2401.89	3091.97	2840.21	3026.07	1951.25	1849.55	2019.7	895.495	904.634	810.077	1559.02	1547.43	1476.16	2500.01	2721.89	2767.64	1862.77	1805.98
Q6P8J7	60	21	389.837	0.00111554	1.34752	1.34752	C26+sACVR2C	C26-PBS	Creatine kinase S-type, mitochondrial OS=Mus musculus GN=Ckmt2 PE=1 SV=1	16376	16429.2	14257.3	14573.2	14742.1	14369.9	15475.1	18039.2	16717	19522.9	16263.2	16213.2	16646.9	16928.9	15906.6	15360.3	17517.6	17734.2	18071.2	22066.9	28606.8	22868.8	19669.7	17405.2	17521.8	17630.9	32328.6	30660.4	29194	30429.3	29580.3	30678.3	15285.7	15207.9	15220.7	14986.2	13277.6	15467.3	24916.8	21789
P08032	45	4	217.911	0.000644251	1.34523	0.743366	C26-PBS	C26+sACVR2C	Spectrin alpha chain, erythrocytic 1 OS=Mus musculus GN=Spta1 PE=1 SV=3	2543.62	1597.28	1810.85	1856.96	3099.21	3413.59	3567.15	2112.4	2202.86	3567.93	2459.85	2724.91	2906.46	1709.07	3052.63	2899.82	2231.12	2283.61	2289.51	1890.84	1135.93	1371.97	1268.52	1975.18	2267.94	2369.07	1395.18	1430.89	1479.51	2187.73	2190.47	2311.05	1942.83	1865.38	2101.98	1714.63	1912.99	1750.76	2096.95	2291.76
P16546	67	8	364.325	0.00726936	1.3451	0.743439	C26-PBS	C26+sACVR2C	Spectrin alpha chain, non-erythrocytic 1 OS=Mus musculus GN=Sptan1 PE=1 SV=4	24833.2	21390.4	20879.6	24978.6	23522.4	24764.1	27873.1	44780.7	46427.8	40720.3	20598.1	22571.1	23210.7	21029.4	19425.2	20631.8	14243	14483	15468.3	18462	17885.7	18147.6	21078.1	23150.3	26456.7	28465.1	22242.6	23722.5	24794.6	16582.7	17269.7	17875.1	14254.1	14880.4	16125.5	14804	14891.6	14284.2	13270.5	13270.5
Q01279	14	4	68.772	5.29381e-06	1.34479	1.34479	C26+sACVR2C	C26-PBS	Epidermal growth factor receptor OS=Mus musculus GN=Egfr PE=1 SV=1	3627.91	4110.86	4110.32	3989.88	2637.68	2599.09	2659.69	4167.39	4046.29	3477.71	2904.43	3180.03	3013.24	4502.58	3929.9	4234.22	3891.99	4004.48	3842.7	4878.78	5037.75	5012.01	5338.25	5398.12	4949.8	4930.46	4334.31	4385.12	4656.04	4261.96	4342.27	4519.09	4529.94	4948.03	5247.01	6518.59	6560.23	6326.74	3792.41	3662.68
P19157	12	2	89.8503	0.0205482	1.33915	0.746743	C26-PBS	C26+sACVR2C	Glutathione S-transferase P 1 OS=Mus musculus GN=Gstp1 PE=1 SV=2	2610.92	2649.66	2821.09	2660.01	3240.44	3186.58	2908.37	2228.14	2068.46	1633.98	3622.24	3548.47	3142.51	2679.64	1755.64	1484.17	2492.25	2316.94	2557.98	1949.69	3339.32	3446.74	3142.26	3128.97	2795.27	2021.39	2751.89	2656.75	2315.51	175.17	196.495	127.76	286.851	288.767	106.746	2071.99	2053.81	1913.35	2760.51	2665.59
Q7TSH2	45	11	263.685	0.0150012	1.33787	1.33787	C26+sACVR2C	C26-PBS	Phosphorylase b kinase regulatory subunit beta OS=Mus musculus GN=Phkb PE=1 SV=1	9123.51	9207.8	9474.15	10640.6	9049.12	9628.93	10416.6	7592.01	7893.43	9008.5	7897.11	7890.57	8391.34	9025.79	9316.44	9851.41	9317.03	9395.14	10227.2	12206.1	9300.71	9710.94	11097.9	9773.69	10845.7	11921.2	8089.24	8424.52	9371.9	24472	24522.4	26705.3	11501.2	11916.2	11973.5	7962.46	8409.16	8363.76	10471.3	10261.6
Q9JI91	182	60	1085.32	0.00909355	1.33766	1.33766	C26+sACVR2C	C26-PBS	Alpha-actinin-2 OS=Mus musculus GN=Actn2 PE=1 SV=2	98956.6	101051	97373.7	97649.8	90177.5	92208.5	91879.6	111275	107563	88209.5	83734.7	82322.1	80446.2	127427	86842.3	84881.4	117783	120862	119532	132371	193290	183440	186580	116039	109039	98408.2	196135	200585	204632	153276	151332	154183	73635.9	75703.9	77516	95681.9	93045.3	93664.8	108869	107466
Q8VDD9	37	6	213.863	0.00236285	1.33759	0.747616	C26-PBS	C26+sACVR2C	PH-interacting protein OS=Mus musculus GN=Phip PE=1 SV=2	13036.3	13165.2	13300.3	13671.2	17923.5	18380.3	19828.1	10459.6	10225.1	9340.1	10928.4	11283.2	11699.8	16300.8	12610.5	12850.4	10778.4	10643.7	11265.5	9746.17	8438.72	9332.01	8840.44	14970.5	17151.8	17579.1	9664.38	9348.46	10176.6	4491.84	4581.99	4234.12	7771.51	7595.88	7425.68	10179.7	10255.3	10185.8	10418.6	10639.3
Q8BS90	7	2	30.2968	0.0463103	1.33754	1.33754	C26+sACVR2C	C26-PBS	Protein aurora borealis OS=Mus musculus GN=Bora PE=1 SV=1	8504.73	7691.03	8647.4	9201.23	10445.3	10954.6	12633.1	6334.23	6022.5	5823.96	6408.91	6761.62	6775.16	8809.67	10623.2	10758.7	8009.99	7938.52	9246.03	11375.5	6215.81	6694.07	6721.73	7783.28	10080.3	13162.3	12158.6	13315.9	16343.3	15369.8	17361.6	19776.1	12935.7	14182	18353.8	4932.22	5716.69	5620.37	9913.83	10503.6
P20152	82	16	550.702	0.0197221	1.33733	0.74776	C26-PBS	C26+sACVR2C	Vimentin OS=Mus musculus GN=Vim PE=1 SV=3	17389.8	14973.3	17062.3	19512.4	19498.8	36683.8	43745.7	12470.7	12173.3	11877.6	15145.5	15574	16265.1	14755.5	12703.2	12932.1	12186.6	12432.9	13023.4	13003.4	11634	11906.1	12320.4	13652.3	15815.3	16811.8	8379.71	9064.93	9068.99	9869.42	10333.7	10436.5	16842	16977.3	17357.5	11363.3	11366.2	11143.8	15690.8	15967.6
Q9Z2U2	17	2	95.4192	0.00147271	1.32754	0.753274	C26-PBS	C26+sACVR2C	Zinc finger protein 292 OS=Mus musculus GN=Zfp292 PE=1 SV=2	1903.74	1613.13	2163.01	1775.51	1728.41	2302.19	1870.17	1812.05	1777.99	1529	2285.5	2340.57	2264.03	1904.84	1315.61	1071.41	2191.71	2229.56	2092.65	1434.04	1401.22	2015.4	1597.76	1511.56	1355.86	807.366	2073.94	2246.11	1948.72	1444.13	1279.23	982.913	925.55	899.064	621.309	1651.53	1611.1	1680.53	1364.22	1329.16
P62897;P00015	18	4	164.721	7.80564e-07	1.32556	1.32556	C26+sACVR2C	C26-PBS	Cytochrome c, somatic OS=Mus musculus GN=Cycs PE=1 SV=2	9983.54	8962.97	8779.09	10727.5	8150.52	8174.37	9115.78	8645.9	9187.14	9352.39	9011.75	9843.91	9380.46	11292.7	12813.7	13573.2	10346.7	10957.3	11388.4	13233.8	14068.7	12879.7	16347	12138.9	13511.7	14793.8	12438.4	13529.2	14849	15272.1	15841.3	17420.9	11175.8	11793.9	12556.3	12176.8	13479.3	11555.6	9687.41	10594.3
Q60675	12	3	58.3918	0.0248194	1.32473	0.754869	C26-PBS	C26+sACVR2C	Laminin subunit alpha-2 OS=Mus musculus GN=Lama2 PE=1 SV=2	864.951	947.238	829.12	922.12	642.709	604.038	596.753	910.719	885.959	682.768	877.85	807.862	771.151	1319.98	715.28	562.15	1184.03	1180.28	1129.11	652.925	1075.09	1046.94	989.955	1164.13	940.051	675.012	893.511	664.459	673.625	7.48425	9.01946	10.5092	149.342	94.4265	29.8875	1205.79	1255.8	1225.52	529.498	558.999
Q80Z25	14	5	69.2535	2.34853e-07	1.32293	0.755897	C26-PBS	C26+sACVR2C	Oral-facial-digital syndrome 1 protein homolog OS=Mus musculus GN=Ofd1 PE=1 SV=1	8885.02	6775.51	7155.49	7075	9793.35	10606.2	11460.9	7795.35	7300.74	8624.93	8294.71	8695.34	8382.35	8939.85	8653.35	8391.47	10433.9	10658.2	10893.8	6716.16	6192.25	6064.88	6169.16	6868.56	8326.31	8702.14	5748.75	5695.19	5975.95	7039.92	6667.49	7005.35	6654.37	6741.6	6942.73	7310.86	6717.4	7055.2	6354.26	6490.47
Q91WP6;P29621	27	4	199.191	0.0241508	1.31919	0.758041	C26-PBS	C26+sACVR2C	Serine protease inhibitor A3N OS=Mus musculus GN=Serpina3n PE=1 SV=1	3859.61	4440.98	4552.08	4571.05	2537.23	2601.09	2352.53	5825.04	5779.22	6231.74	2978.44	2918.77	2834.1	3595.04	2529.88	2246.63	4734.33	4352.38	4392.52	2925.75	3855	3858.91	3354.51	2347.3	1898.81	1520.72	5368.58	5589.04	5289.55	4378.9	4134.46	3735.04	1312.55	1114.55	610.01	2283.59	2123.92	2273.6	2377.7	2015.61
P46471	5	2	32.7959	0.00736367	1.31652	0.759578	C26-PBS	C26+sACVR2C	26S protease regulatory subunit 7 OS=Mus musculus GN=Psmc2 PE=1 SV=5	14273.5	12539.3	14374.4	15426.8	13499.4	14233.6	14562.8	11681.1	12145.3	10700	14621.3	14328.5	14775.8	19061.6	14414.7	11981	16011	16471.2	16096.1	10841.9	13989.1	15716.1	16318.4	15832.1	16434.6	14327.3	9160.86	9154.83	9882.67	3293.61	3048.12	3377.35	5965.35	5610.68	4519.87	14643	15537.9	14095.4	11546.3	12484.7
Q9R111	4	2	21.4268	7.15631e-05	1.31603	0.75986	C26-PBS	C26+sACVR2C	Guanine deaminase OS=Mus musculus GN=Gda PE=1 SV=1	1051.5	973.107	856.059	990.094	1225.2	1359.27	1530.96	959.859	895.64	1002.42	879.67	1044.72	1037.48	1076.68	1115.44	1069.28	966.119	978.873	966.067	798.99	834.736	707.07	863.168	977.654	1069.11	1085.4	615.806	664.74	643.715	659.005	600.034	588.74	650.418	560.174	528.667	875.052	948.645	880.348	934.7	1050.12
Q0VBM2	47	7	281.337	1.9909e-06	1.31401	0.761029	C26-PBS	C26+sACVR2C	Protein FAM83B OS=Mus musculus GN=Fam83b PE=2 SV=1	1508.53	1510.24	1636.35	1418.42	1448.95	1708.62	1360.63	1352.34	1312.11	1563.75	1521.66	1603.66	1619.42	1424.16	1643.66	1581.95	1436.33	1419.19	1592.14	1148.04	1159.68	1242.31	1276.37	1255.61	1620.72	1800.25	994.16	1056.61	989.622	958.719	886.923	878.97	1357.27	1241.75	1230.06	1202.23	1126.41	1235.98	806.75	929.995
Q9ET78	16	8	86.4604	0.0183434	1.31217	0.762099	C26-PBS	C26+sACVR2C	Junctophilin-2 OS=Mus musculus GN=Jph2 PE=1 SV=2	14643.3	13413.8	14050.4	13129.4	14431.9	14244.8	12850.9	10418.4	10723.3	7424.88	19698.7	19441.4	17314.7	20281.8	10627.5	8917.05	19485.9	18813	18311.6	11159.7	18083.8	18855.4	19291.9	14138.2	12390.4	8508.69	12009.9	12212.6	12260.6	5538.63	5240.02	5256.05	4535.5	4420.75	3457.83	12043.7	12101	12178.5	14765.4	13700.9
P07724	87	45	436.459	0.000341001	1.31149	0.762492	C26-PBS	C26+sACVR2C	Serum albumin OS=Mus musculus GN=Alb PE=1 SV=3	128594	119377	124573	141031	143842	154603	165267	126849	132242	121266	121311	127464	131677	135515	118472	121483	106158	109216	114341	98051.6	90534.5	90221.6	103641	141235	156173	159040	73341.7	76914.7	82036.1	89509.9	90347.8	96462.1	130964	135728	132493	79577.1	82777.7	77188.4	54125.1	55907.9
Q61043	37	3	180.602	0.0084711	1.31145	1.31145	C26+sACVR2C	C26-PBS	Ninein OS=Mus musculus GN=Nin PE=1 SV=3	2496.42	3185.77	2979.04	2997.75	2809.65	2858.53	2646.05	3045.67	3257.55	2046.8	1942.64	1786.48	1719.37	4133.14	1646.9	1751.84	2078.82	2226.54	1822.96	3273.93	3372.64	3444.41	3288.3	3645.86	3545.61	3826.96	2766.9	2643.56	2595.11	5283.86	5163.92	5639.36	3502.32	2905.99	3074.04	2793.7	2867.12	2759.49	1913.07	1896.01
P11499	66	21	464.735	6.74339e-05	1.30652	1.30652	C26+sACVR2C	C26-PBS	Heat shock protein HSP 90-beta OS=Mus musculus GN=Hsp90ab1 PE=1 SV=3	40826	36653.3	38071.9	40136.5	38075.1	40615.2	42960.9	45022.6	45748.9	39392	36288.3	36865.2	40501.5	41708.1	39591.2	39782	43108.6	44645	45702.5	53340.2	39030.3	39767.2	41684	46447.3	47947.4	49140	57870.7	59434.7	64041.1	66801.7	71416.6	80888.5	58815.5	62740.9	69192.3	46548.9	46898.9	44306.5	38609.5	42665.2
B2RQE8	5	2	27.3278	0.00144681	1.30591	0.76575	C26-PBS	C26+sACVR2C	Rho GTPase-activating protein 42 OS=Mus musculus GN=Arhgap42 PE=1 SV=1	4488.97	4012.31	4631.12	4811.54	4508.99	4930.65	5137.34	3129.45	3177.67	2963.72	4385.05	4225.79	4601.1	5606.84	4741.51	4599.01	4981.25	5202.12	5156.05	3437.43	3559.96	3791.17	4006.4	4834.1	6208.86	6340.94	2927	3021.72	3175.27	1698.49	1897.84	1787.48	2899.83	2856.59	2964.03	3168.38	3377.43	3012.5	3403.48	3627.57
Q9D051	26	13	189.401	5.94724e-05	1.30586	1.30586	C26+sACVR2C	C26-PBS	Pyruvate dehydrogenase E1 component subunit beta, mitochondrial OS=Mus musculus GN=Pdhb PE=1 SV=1	15229.9	13825.4	14763.8	15515.5	12587.2	14191.7	14760.1	14245	14272	12870.1	13722.1	14054.3	14076.3	19789.1	16170.3	16485.7	17303.8	17517.9	17987.3	19888	24655.7	24982.9	26686.7	18485.6	19340.9	20297.4	19843.5	20610.6	21345.5	23539.5	23630.2	25415.8	14289.1	14162.3	13423	19519.6	21137.1	19573.1	15795.1	15260.4
Q6PDL0	6	2	33.6651	0.000395847	1.30514	0.766201	C26-PBS	C26+sACVR2C	Cytoplasmic dynein 1 light intermediate chain 2 OS=Mus musculus GN=Dync1li2 PE=1 SV=2	3065.1	3729.55	3367.83	3640.45	3178.37	2942.48	2794.87	2906.62	2828.42	2051.7	2956.03	2926.21	3209.42	4698.76	3115.45	3239.99	2493.12	2539.65	2552.79	2348.48	2575.74	2467.64	2629.35	2388.29	2766.17	2738.48	1938.5	1938.22	1907.92	1845.68	1943.55	1655.76	2753.41	2419.93	2072.9	3294.98	3659.67	3479.69	1485.77	1669.91
P14206	4	2	24.8052	2.88219e-06	1.3045	1.3045	C26+sACVR2C	C26-PBS	40S ribosomal protein SA OS=Mus musculus GN=Rpsa PE=1 SV=4	1155.14	1033.3	1035.41	1092.69	1117.24	1300.78	1174.92	1039.09	1085.35	1056.07	1331.18	1276.62	1250.18	1271.48	1209.92	1115.94	1134.27	1148.59	1119.43	1506.88	1617.12	1675.43	1573.97	1780.04	1510.82	1636.85	1389.73	1435.09	1368.21	1290.85	1177.86	1192.97	1749.63	1608.65	1178.23	1943.14	2008.94	1891.81	1165.99	1206.32
Q78IK2	4	3	50.1456	0.0070442	1.30236	1.30236	C26+sACVR2C	C26-PBS	Up-regulated during skeletal muscle growth protein 5 OS=Mus musculus GN=Usmg5 PE=1 SV=1	6418.91	6972.09	6158.98	6705	8215.95	6844.9	7490.3	7057.14	7000.64	4619	6156.46	5730.02	5792.98	8154.9	4755.19	4631.68	6354.94	6260.68	6639.52	8359.74	12741.9	11414.5	11937.7	9204.47	7631.16	6258.21	11569.7	10946.2	10780.7	7877.69	7647.08	7641.59	4633.7	4551.06	4362.46	7816.25	7163.02	7959.91	8070.4	7418.69
P15331	35	6	233.052	0.00255217	1.30027	0.769069	C26-PBS	C26+sACVR2C	Peripherin OS=Mus musculus GN=Prph PE=1 SV=2	17845	18867.3	21216.5	22282.2	21607	23828.5	24084.5	18748.8	19116	18429.7	11855.5	12194.8	12643	22762.2	16852.5	16251	13128.5	13324.1	14018.2	13724	11684.4	12494.6	13160.6	18886.5	20552.2	22012.5	9153.37	9919.28	10637	11407.6	12073.3	12747.7	18063.7	18345.7	20165.7	12077.6	12303.4	12128.4	9726.81	9995.54
[truncated: 1 more columns]
